# Supplementary material for: Targeting Kruppel-like Factor 9 in Excitatory Neurons Protects against Chronic Stress-Induced Impairments in Dendritic Spines and Fear Responses
Source: Cell Rep. Author manuscript; Available in PMC 2020 Aug 28. (PMC7453932; doi:10.1016/j.celrep.2018.05.040)
Supplement: Supp Table 1 [file NIHMS1616560-supplement-Supp_Table_1.xlsx]

## Sheet: NN Table 1
		Fig. 1	n	Specifics	Sex	Age	Descriptive stats		ANOVA table	% Total variation	F (DFn, DFd)	P value	Post hoc	F test to compare for variance		P value
		c left	5,5	C57BL/6J mice from Jackson labs	Male	12 wks	Error bars are mean +/- SEM	Two Way RM	Interaction	10.53	F (4, 32) = 3.676	P=0.0142	Bonferroni	na		na
									Time	39.63	F (4, 32) = 13.83	P<0.0001
									Context	19.45	F (1, 8) = 20.83	P=0.0018
		c right	5,5	C57BL/6J mice from Jackson labs	Male	12 wks	Error bars are mean +/- SEM	Two Way RM	Interaction	8.035	F (4, 32) = 5.043	P=0.0029	Bonferroni	na		na
									Time	76.03	F (4, 32) = 47.71	P<0.0001
									Context	0.01924	F (1, 8) = 0.04855	P=0.8311
		d	5,5	C57BL/6J mice from Jackson labs	Male	12 wks	Error bars are mean +/- SEM	Unpaired two-tailed t test	na	na	t=6.996 df=8	P=0.0001	na	F, DFn, Dfd	1.219, 4, 4	0.8525
		Fig. 2							ANOVA table		F (DFn, DFd)	P value	Post hoc	F test to compare for variance		P value
		d left	11,6	Cells from 4 SST-Cre::Ai14	Male	12 wks	Error bars are mean +/- SEM	Unpaired two-tailed t test	na	na	t=1.132 df=14	0.2765	na	F, DFn, Dfd	3.827, 10, 4	0.2077
		d right	11,6	Cells from 4 SST-Cre::Ai14	Male	12 wks	Error bars are mean +/- SEM	Unpaired two-tailed t test	na	na	t=1.502 df=14	0.1552	na	F, DFn, Dfd	2.978, 4, 10	0.1472
		g left	6,5	Cells from 4 SST-Cre::Ai14	Male	12 wks	Error bars are mean +/- SEM	Unpaired two-tailed t test	na	na	t=0.4938 df=10	0.6321	na	F, DFn, Dfd	6.645, 4, 6	0.0431
		g right	6,5	Cells from 4 SST-Cre::Ai14	Male	12 wks	Error bars are mean +/- SEM	Unpaired two-tailed t test	na	na	t=0.8334 df=10	0.4241	na	F, DFn, Dfd	1.242, 6, 4	0.8714
		Fig. 3							ANOVA table		F (DFn, DFd)	P value	Post hoc	F test to compare for variance		P value
		h OF	121	Cells from 8 SST-Cre mice from at least 4 litters/group	Male	12 wks	Error bars are mean +/- SEM	One Way RM	na	na	F (1.682, 200.1) = 6.106	P=0.0045	Tukey	na		na
		h EPM	121	Cells from 8 SST-Cre mice from at least 4 litters/group	Male	12 wks	Error bars are mean +/- SEM	One Way RM	na	na	F (1.42, 169) = 3.201	P=0.0599	na	na		na
		h A & B & OF	121	Cells from 8 SST-Cre mice from at least 4 litters/group	Male	12 wks	Error bars are mean +/- SEM	One Way RM	na	na	F (3.096, 368.4) = 17.47	P<0.0001	Tukey	na		na
		i	22	Cells from 8 SST-Cre mice from at least 4 litters/group	Male	12 wks	Error bars are mean +/- SEM	Linear regression	na	na	F 3.887; DFn, DFd 1, 20	0.0627
		j	22	Cells from 8 SST-Cre mice from at least 4 litters/group	Male	12 wks	Error bars are mean +/- SEM	One sample one-tailed z test	na	na		p =0.0007733
		k	64	Cells from 8 SST-Cre mice from at least 4 litters/group	Male	12 wks	Error bars are mean +/- SEM	One sample one-tailed z test	na	na		p =0.016322
		l blue	22,64	Cells from 8 SST-Cre mice from at least 4 litters/group	Male	12 wks	Error bars are mean +/- SEM	One Way	No Freezing	na	F (3, 168) = 9.287	P<0.0001	Tukey	F (DFn, DFd)	8.602 (3, 168)	<0.0001
		l red	22,64	Cells from 8 SST-Cre mice from at least 4 litters/group	Male	12 wks	Error bars are mean +/- SEM	One Way	Freezing	na	F (3, 168) = 1.075	P=0.3612	na	F (DFn, DFd)	1.075 (3, 168)	0.3612
		m left	22	Cells from 8 SST-Cre mice from at least 4 litters/group	Male	12 wks	Error bars are mean +/- SEM	Two Way RM	Interaction	4.659	F (14, 441) = 2.258	P=0.0057	Bonferroni	na		na
									Time	2.661	F (7, 441) = 2.579	P=0.0129
									Context	6.305	F (2, 63) = 9.295	P=0.0003
		m center	64	Cells from 8 SST-Cre mice from at least 4 litters/group	Male	12 wks	Error bars are mean +/- SEM	Two Way RM	Interaction	0.8408	F (14, 1323) = 0.9654	P=0.4870	na	na		na
									Time	0.4554	F (7, 1323) = 1.046	P=0.3970
									Context	0.1531	F (2, 189) = 0.8908	P=0.4120
		m right	100	Cells from 8 SST-Cre mice from at least 4 litters/group	Male	12 wks	Error bars are mean +/- SEM	Two Way RM	Interaction	15.1	F (14, 2079) = 41.43	P<0.0001	Bonferroni	na		na
									Time	8	F (7, 2079) = 43.89	P<0.0001
									Context	11.04	F (2, 297) = 139.8	P<0.0001
		n left	6	SST-Cre mice from at least 4 litters/group	Male	12 wks	Error bars are mean +/- SEM	Two Way	Interaction	3.478	F (4, 45) = 0.6367	P=0.6390	na	na		na
									Cell number	2.393	F (2, 45) = 0.876	P=0.4234
									Context	32.68	F (2, 45) = 11.96	P<0.0001
		n left 1 cell	6	SST-Cre mice from at least 4 litters/group	Male	12 wks	Error bars are mean +/- SEM	One sample one-tailed t test	na	na	t=2.963 df=5	0.0314	na	na		na
		n left 2 cells	6	SST-Cre mice from at least 4 litters/group	Male	12 wks	Error bars are mean +/- SEM	One sample one-tailed t test	na	na	t=3.375 df=5	0.0198	na	na		na
		n left 3 cells	6	SST-Cre mice from at least 4 litters/group	Male	12 wks	Error bars are mean +/- SEM	One sample one-tailed t test	na	na	t=3.599 df=5	0.0156	na	na		na
		n right	8	SST-Cre mice from at least 4 litters/group	Male	12 wks	Error bars are mean +/- SEM	Two Way	Interaction	1.841	F (4, 63) = 0.359	P=0.8369	na	na		na
									Cell number	1.801	F (2, 63) = 0.7021	P=0.4994
									Context	15.57	F (2, 63) = 6.071	P=0.0039
		n right 1 cell	8	SST-Cre mice from at least 4 litters/group	Male	12 wks	Error bars are mean +/- SEM	One sample one-tailed t test	na	na	t=2.844 df=7	0.0249	na	na		na
		n right 2 cells	8	SST-Cre mice from at least 4 litters/group	Male	12 wks	Error bars are mean +/- SEM	One sample one-tailed t test	na	na	t=3.003 df=7	0.0199	na	na		na
		n right 3 cells	8	SST-Cre mice from at least 4 litters/group	Male	12 wks	Error bars are mean +/- SEM	One sample one-tailed t test	na	na	t=3.156 df=7	0.016	na	na		na
		o left	6	SST-Cre mice from at least 4 litters/group	Male	12 wks	Error bars are mean +/- SEM	Two Way	Interaction	5.375	F (4, 45) = 1.208	P=0.3204	na	na		na
									Cell number	1.621	F (2, 45) = 0.7287	P=0.4882
									Context	42.96	F (2, 45) = 19.32	P<0.0001
		o left 1 cell	6	SST-Cre mice from at least 4 litters/group	Male	12 wks	Error bars are mean +/- SEM	One sample one-tailed t test	na	na	t=3.696 df=5	0.0141	na	na		na
		o left 2 cells	6	SST-Cre mice from at least 4 litters/group	Male	12 wks	Error bars are mean +/- SEM	One sample one-tailed t test	na	na	t=4.04 df=5	0.0099	na	na		na
		o left t 3 cells	6	SST-Cre mice from at least 4 litters/group	Male	12 wks	Error bars are mean +/- SEM	One sample one-tailed t test	na	na	t=4.102 df=5	0.0093	na	na		na
		o right	8	SST-Cre mice from at least 4 litters/group	Male	12 wks	Error bars are mean +/- SEM	Two Way	Interaction	2.099	F (4, 63) = 0.4177	P=0.7953	na	na		na
									Cell number	2.291	F (2, 63) = 0.9117	P=0.4071
									Context	16.46	F (2, 63) = 6.55	P=0.0026
		o right 1 cell	8	SST-Cre mice from at least 4 litters/group	Male	12 wks	Error bars are mean +/- SEM	One sample one-tailed t test	na	na	t=3.034 df=7	0.019	na	na		na
		o right 2 cells	8	SST-Cre mice from at least 4 litters/group	Male	12 wks	Error bars are mean +/- SEM	One sample one-tailed t test	na	na	t=3.198 df=7	0.0151	na	na		na
		o right 3 cells	8	SST-Cre mice from at least 4 litters/group	Male	12 wks	Error bars are mean +/- SEM	One sample one-tailed t test	na	na	t=3.341 df=7	0.0124	na	na		na
		Fig. 4							ANOVA table		F (DFn, DFd)	P value	Post hoc	F test to compare for variance		P value
		d	7,7	SST-Cre mice from at least 4 litters/group	Male	12-15 wks	Error bars are mean +/- SEM	Two Way RM	Interaction	0.7808	F (4, 48) = 0.3524	P=0.8411	na	na		na
									Time	20.91	F (4, 48) = 9.44	P<0.0001
									Treatment	4.795	F (1, 12) = 1.226	P=0.2899
		e	7,7	SST-Cre mice from at least 4 litters/group	Male	12-15 wks	Error bars are mean +/- SEM	Two Way RM	Interaction	0.1578	F (4, 48) = 0.06721	P=0.9915	na	na		na
									Time	15.18	F (4, 48) = 6.468	P=0.0003
									Treatment	0.4138	F (1, 12) = 0.08855	P=0.7711
		f	7,7	SST-Cre mice from at least 4 litters/group	Male	12-15 wks	Error bars are mean +/- SEM	Two Way RM	Interaction	3.137	F (2, 24) = 0.5924	P=0.5609	na	na		na
									Time	4.983	F (2, 24) = 0.941	P=0.4042
									Treatment	1.381	F (1, 12) = 0.6149	P=0.4482
		g familiar	7,7	SST-Cre mice from at least 4 litters/group	Male	12-15 wks		Log-rank (Mantel-Cox) test		na	na	0.8123
								Log-rank (Mantel-Cox) test		na	na	0.995
		h Block1	7,7	SST-Cre mice from at least 4 litters/group	Male	12-15 wks	Error bars are mean +/- SEM	Two Way RM	Interaction	0.1758	F (1, 12) = 0.05397	P=0.8202	na	na		na
									Context	11.49	F (1, 12) = 3.528	P=0.0849
									Treatment	1.161	F (1, 12) = 0.2898	P=0.6002
		h Block2	7,7	SST-Cre mice from at least 4 litters/group	Male	12-15 wks	Error bars are mean +/- SEM	Two Way RM	Interaction	0.5837	F (1, 12) = 0.6627	P=0.4315	na	na		na
									Context	48.79	F (1, 12) = 55.39	P<0.0001
									Treatment	2.643	F (1, 12) = 0.8478	P=0.3753
		h Block3	7,7	SST-Cre mice from at least 4 litters/group	Male	12-15 wks	Error bars are mean +/- SEM	Two Way RM	Interaction	0.2286	F (1, 12) = 0.2005	P=0.6623	na	na		na
									Context	70.87	F (1, 12) = 62.18	P<0.0001
									Treatment	0.02113	F (1, 12) = 0.01669	P=0.8994
		h Block4	7,7	SST-Cre mice from at least 4 litters/group	Male	12-15 wks	Error bars are mean +/- SEM	Two Way RM	Interaction	0.02365	F (1, 12) = 0.02606	P=0.8744	na	na		na
									Context	66.39	F (1, 12) = 73.17	P<0.0001
									Treatment	2.228e-05	F (1, 12) = 1.178e-005	P=0.9973
		h Block5	7,7	SST-Cre mice from at least 4 litters/group	Male	12-15 wks	Error bars are mean +/- SEM	Two Way RM	Interaction	0.1586	F (1, 12) = 0.1311	P=0.7236	na	na		na
									Context	57.74	F (1, 12) = 47.72	P<0.0001
									Treatment	0.008953	F (1, 12) = 0.003896	P=0.9513
		h Block6	7,7	SST-Cre mice from at least 4 litters/group	Male	12-15 wks	Error bars are mean +/- SEM	Two Way RM	Interaction	1.413	F (1, 12) = 0.7915	P=0.3911	na	na		na
									Context	37.62	F (1, 12) = 21.08	P=0.0006
									Treatment	0.09379	F (1, 12) = 0.02853	P=0.8687
		h Block7	7,7	SST-Cre mice from at least 4 litters/group	Male	12-15 wks	Error bars are mean +/- SEM	Two Way RM	Interaction	0	F (1, 12) = 0	P>0.9999	na	na		na
									Context	48.57	F (1, 12) = 36.67	P<0.0001
									Treatment	18.28	F (1, 12) = 12.7	P=0.0039
		h Block8	7,7	SST-Cre mice from at least 4 litters/group	Male	12-15 wks	Error bars are mean +/- SEM	Two Way RM	Interaction	2.595	F (1, 12) = 2.104	P=0.1725	na	na		na
									Context	58.17	F (1, 12) = 47.17	P<0.0001
									Treatment	0.2195	F (1, 12) = 0.1088	P=0.7472
		i Blocks 1-5	7,7	SST-Cre mice from at least 4 litters/group	Male	12-15 wks	Error bars are mean +/- SEM	Two Way RM	Interaction	0.8258	F (4, 48) = 0.5004	P=0.7355	na	na		na
									Time	54.61	F (4, 48) = 33.09	P<0.0001
									Treatment	0.1612	F (1, 12) = 0.07862	P=0.7839
		i Blocks 6-8	7,7	SST-Cre mice from at least 4 litters/group	Male	12-15 wks	Error bars are mean +/- SEM	Two Way RM	Interaction	3.725	F (2, 24) = 2.413	P=0.1110	na	na
									Time	12.28	F (2, 24) = 7.955	P=0.0022
									Treatment	0.1969	F (1, 12) = 0.0362	P=0.8523
		k	4,5,5	SST-Cre mice from at least 4 litters/group	Male	12-15 wks	Error bars are mean +/- SEM	One Way	LA	na	F (2, 11) = 5.706	P=0.0200	Tukey	F (DFn, DFd)	1.152 (2, 11)	0.3515
								One Way	BLA	na	F (2, 11) = 11.99	P=0.0017	Tukey	F (DFn, DFd)	1.432 (2, 11)	0.28
								One Way	CeA	na	F (2, 11) = 1.428	P=0.2809	na	F (DFn, DFd)	1.224 (2, 11)	0.3312
								One Way	dBNST	na	F (2, 11) = 2.966	P=0.0933	na	F (DFn, DFd)	0.8778 (2, 11)	0.4429
								One Way	vBNST	na	F (2, 11) = 8.526	P=0.0058	Tukey	F (DFn, DFd)	1.278 (2, 11)	0.3168
								One Way	dCA1	na	F (2, 11) = 10.45	P=0.0029	Tukey	F (DFn, DFd)	0.5761 (2, 11)	0.5782
								One Way	mCA1	na	F (2, 11) = 10.45	P=0.0029	Tukey	F (DFn, DFd)	0.3526 (2, 11)	0.7105
								One Way	vCA1	na	F (2, 11) = 19.28	P=0.0003	Tukey	F (DFn, DFd)	0.1889 (2, 11)	0.8305
								One Way	dCA3	na	F (2, 11) = 2.331	P=0.1432	na	F (DFn, DFd)	0.1494 (2, 11)	0.863
								One Way	mCA3	na	F (2, 11) = 10.77	P=0.0026	Tukey	F (DFn, DFd)	0.2606 (2, 11)	0.7752
								One Way	vCA3	na	F (2, 11) = 6.947	P=0.0112	Tukey	F (DFn, DFd)	1.762 (2, 11)	0.2169
								One Way	dDG	na	F (2, 11) = 5.737	P=0.0197	Tukey	F (DFn, DFd)	1.279 (2, 11)	0.3167
								One Way	mDG	na	F (2, 11) = 2.224	P=0.1545	na	F (DFn, DFd)	1.319 (2, 11)	0.3066
								One Way	vDG	na	F (2, 11) = 0.2875	P=0.7556	na	F (DFn, DFd)	0.6915 (2, 11)	0.5213
								One Way	aCPUl	na	F (2, 11) = 0.3118	P=0.7384	na	F (DFn, DFd)	0.5302 (2, 11)	0.6028
								One Way	mCPUl	na	F (2, 11) = 0.3681	P=0.7002	na	F (DFn, DFd)	0.6928 (2, 11)	0.5207
								One Way	pCPUl	na	F (2, 11) = 8.941	P=0.0049	Tukey	F (DFn, DFd)	3.023 (2, 11)	0.0899
								One Way	aCPUm	na	F (2, 11) = 4.666	P=0.0341	Tukey	F (DFn, DFd)	0.03934 (2, 11)	0.9616
								One Way	mCPUm	na	F (2, 11) = 9.769	P=0.0036	Tukey	F (DFn, DFd)	0.2871 (2, 11)	0.7559
								One Way	pCPUm	na	F (2, 11) = 10.42	P=0.0029	Tukey	F (DFn, DFd)	1.456 (2, 11)	0.2747
								One Way	aDLSl	na	F (2, 11) = 20.1	P=0.0002	Tukey	F (DFn, DFd)	0.6764 (2, 11)	0.5284
								One Way	mDLSl	na	F (2, 11) = 2.331	P=0.1432	na	F (DFn, DFd)	0.711 (2, 11)	0.5124
								One Way	pDLSl	na	F (2, 11) = 0.07958	P=0.9240	na	F (DFn, DFd)	0.1888 (2, 11)	0.8306
								One Way	aDLSm	na	F (2, 11) = 7.694	P=0.0081	Tukey	F (DFn, DFd)	2.433 (2, 11)	0.1333
								One Way	mDLSm	na	F (2, 11) = 0.9211	P=0.4267	na	F (DFn, DFd)	0.514 (2, 11)	0.6118
								One Way	pDLSm	na	F (2, 11) = 1.196	P=0.3387	na	F (DFn, DFd)	0.4041 (2, 11)	0.6771
								One Way	Habl	na	F (2, 11) = 2.501	P=0.1272	na	F (DFn, DFd)	0.02851 (2, 11)	0.972
								One Way	Habm	na	F (2, 11) = 3.632	P=0.0615	na	F (DFn, DFd)	1.373 (2, 11)	0.2936
								One Way	DMH	na	F (2, 11) = 1.159	P=0.3492	na	F (DFn, DFd)	0.3748 (2, 11)	0.6959
								One Way	LH	na	F (2, 11) = 2.711	P=0.1104	na	F (DFn, DFd)	0.2367 (2, 11)	0.7931
								One Way	MS	na	F (2, 11) = 0.1675	P=0.8479	na	F (DFn, DFd)	0.8055 (2, 11)	0.4716
								One Way	DBN	na	F (2, 11) = 1.641	P=0.2379	na	F (DFn, DFd)	0.1813 (2, 11)	0.8366
								One Way	NAccS	na	F (2, 11) = 4.35	P=0.0406	Tukey	F (DFn, DFd)	2.373 (2, 11)	0.139
								One Way	NAccC	na	F (2, 11) = 4.183	P=0.0446	Tukey	F (DFn, DFd)	1.106 (2, 11)	0.365
								One Way	PAGl	na	F (2, 11) = 13.7	P=0.0010	Tukey	F (DFn, DFd)	0.01078 (2, 11)	0.9893
								One Way	PAGdl	na	F (2, 11) = 6.374	P=0.0145	Tukey	F (DFn, DFd)	1.464 (2, 11)	0.2731
								One Way	PAGdm	na	F (2, 11) = 5.351	P=0.0238	Tukey	F (DFn, DFd)	1.162 (2, 11)	0.3485
								One Way	CG	na	F (2, 11) = 2.777	P=0.1056	na	F (DFn, DFd)	1.222 (2, 11)	0.3317
								One Way	PL	na	F (2, 11) = 2.513	P=0.1262	na	F (DFn, DFd)	0.5737 (2, 11)	0.5794
								One Way	IL	na	F (2, 11) = 1.475	P=0.2707	na	F (DFn, DFd)	0.3852 (2, 11)	0.6892
								One Way	aPVT	na	F (2, 11) = 0.4897	P=0.6256	na	F (DFn, DFd)	0.2809 (2, 11)	0.7604
								One Way	mPVT	na	F (2, 11) = 1.427	P=0.2812	na	F (DFn, DFd)	0.7772 (2, 11)	0.4834
								One Way	pPVT	na	F (2, 11) = 0.7723	P=0.4854	na	F (DFn, DFd)	0.9268 (2, 11)	0.4247
								One Way	SUMl	na	F (2, 11) = 5.531	P=0.0218	Tukey	F (DFn, DFd)	1.811 (2, 11)	0.209
								One Way	SUMm	na	F (2, 11) = 6.489	P=0.0138	Tukey	F (DFn, DFd)	0.02782 (2, 11)	0.9726
								One Way	CM	na	F (2, 11) = 1.378	P=0.2925	na	F (DFn, DFd)	0.5521 (2, 11)	0.5909
								One Way	Re	na	F (2, 11) = 0.5041	P=0.6173	na	F (DFn, DFd)	0.104 (2, 11)	0.9021
								One Way	PVN	na	F (2, 11) = 28.96	P<0.0001	Tukey	F (DFn, DFd)	0.2182 (2, 11)	0.8074
		Fig. 5							ANOVA table		F (DFn, DFd)	P value	Post hoc	F test to compare for variance		P value
		d	7,6	SST-Cre mice from at least 4 litters/group	Male	12-15 wks	Error bars are mean +/- SEM	Two Way RM	Interaction	14.55	F (4, 44) = 4.863	P=0.0025	Bonferroni	na		na
									Time	25.72	F (4, 44) = 8.6	P<0.0001
									Treatment	6.297	F (1, 11) = 3.842	P=0.0758
		e	7,6	SST-Cre mice from at least 4 litters/group	Male	12-15 wks	Error bars are mean +/- SEM	Two Way RM	Interaction	3.019	F (4, 44) = 1.008	P=0.4135	na	na		na
									Time	30.29	F (4, 44) = 10.12	P<0.0001
									Treatment	0.02545	F (1, 11) = 0.008722	P=0.9273
		f	7,6	SST-Cre mice from at least 4 litters/group	Male	12-15 wks	Error bars are mean +/- SEM	Two Way RM	Interaction	17.82	F (2, 22) = 6.169	P=0.0075	Bonferroni	na		na
									Time	11.07	F (2, 22) = 3.834	P=0.0373
									Treatment	4.371	F (1, 11) = 1.309	P=0.2768
		g familiar	7,6	SST-Cre mice from at least 4 litters/group	Male	12-15 wks		Log-rank (Mantel-Cox) test		na	na	0.8848
								Log-rank (Mantel-Cox) test		na	na	0.7652
		h Block1	7,6	SST-Cre mice from at least 4 litters/group	Male	12-15 wks	Error bars are mean +/- SEM	Two Way RM	Interaction	6.278	F (1, 11) = 3.496	P=0.0883	na	na		na
									Context	27.42	F (1, 11) = 15.27	P=0.0024
									Treatment	6.674	F (1, 11) = 1.95	P=0.1901
		h Block2	7,6	SST-Cre mice from at least 4 litters/group	Male	12-15 wks	Error bars are mean +/- SEM	Two Way RM	Interaction	0.6787	F (1, 11) = 0.355	P=0.5634	na	na		na
									Context	15.78	F (1, 11) = 8.252	P=0.0152
									Treatment	0.01604	F (1, 11) = 0.002806	P=0.9587
		h Block3	7,6	SST-Cre mice from at least 4 litters/group	Male	12-15 wks	Error bars are mean +/- SEM	Two Way RM	Interaction	2.997	F (1, 11) = 4.02	P=0.0702	na	na		na
									Context	31.79	F (1, 11) = 42.64	P<0.0001
									Treatment	5.501	F (1, 11) = 1.215	P=0.2939
		h Block4	7,6	SST-Cre mice from at least 4 litters/group	Male	12-15 wks	Error bars are mean +/- SEM	Two Way RM	Interaction	1.126	F (1, 11) = 1.161	P=0.3043	na	na		na
									Context	61.1	F (1, 11) = 63.02	P<0.0001
									Treatment	2.549	F (1, 11) = 1.224	P=0.2922
		h Block5	7,6	SST-Cre mice from at least 4 litters/group	Male	12-15 wks	Error bars are mean +/- SEM	Two Way RM	Interaction	0.004875	F (1, 11) = 0.004988	P=0.9450	na	na		na
									Context	53.54	F (1, 11) = 54.79	P<0.0001
									Treatment	0.1568	F (1, 11) = 0.04906	P=0.8288
		h Block6	7,6	SST-Cre mice from at least 4 litters/group	Male	12-15 wks	Error bars are mean +/- SEM	Two Way RM	Interaction	0.935	F (1, 11) = 1.02	P=0.3342	na	na		na
									Context	72.52	F (1, 11) = 79.1	P<0.0001
									Treatment	3.203	F (1, 11) = 3.052	P=0.1085
		h Block7	7,6	SST-Cre mice from at least 4 litters/group	Male	12-15 wks	Error bars are mean +/- SEM	Two Way RM	Interaction	0.07713	F (1, 11) = 0.05173	P=0.8243	na	na		na
									Context	39.8	F (1, 11) = 26.69	P=0.0003
									Treatment	18.46	F (1, 11) = 8.208	P=0.0154
		h Block8	7,6	SST-Cre mice from at least 4 litters/group	Male	12-15 wks	Error bars are mean +/- SEM	Two Way RM	Interaction	3.921	F (1, 11) = 4.452	P=0.0586	na	na		na
									Context	69.14	F (1, 11) = 78.51	P<0.0001
									Treatment	0.8136	F (1, 11) = 0.6652	P=0.4320
		i Blocks 1-5	7,6	SST-Cre mice from at least 4 litters/group	Male	12-15 wks	Error bars are mean +/- SEM	Two Way RM	Interaction	1.08	F (4, 44) = 0.3756	P=0.8248	na	na		na
									Time	60.62	F (4, 44) = 21.09	P<0.0001
									Treatment	0.04331	F (1, 11) = 0.08892	P=0.7711
		i Blocks 6-8	7,6	SST-Cre mice from at least 4 litters/group	Male	12-15 wks	Error bars are mean +/- SEM	Two Way RM	Interaction	6.697	F (2, 22) = 1.427	P=0.2614	na	na
									Time	11.75	F (2, 22) = 2.503	P=0.1049
									Treatment	0.3704	F (1, 11) = 0.1449	P=0.7107
		n	4,5,5	SST-Cre mice from at least 4 litters/group	Male	12-15 wks	Error bars are mean +/- SEM	One Way	LA	na	F (2, 11) = 3.519	P=0.0659	na	F (DFn, DFd)	0.758 (2, 11)	0.4916
								One Way	BLA	na	F (2, 11) = 3.724	P=0.0582	na	F (DFn, DFd)	1.04 (2, 11)	0.3859
								One Way	CeA	na	F (2, 11) = 0.6949	P=0.5198	na	F (DFn, DFd)	0.3801 (2, 11)	0.6924
								One Way	dBNST	na	F (2, 11) = 9.874	P=0.0035	Tukey	F (DFn, DFd)	1.238 (2, 11)	0.3273
								One Way	vBNST	na	F (2, 11) = 19.75	P=0.0002	Tukey	F (DFn, DFd)	2.122 (2, 11)	0.1662
								One Way	dCA1	na	F (2, 11) = 3.073	P=0.0871	na	F (DFn, DFd)	1.612 (2, 11)	0.2433
								One Way	mCA1	na	F (2, 11) = 2.277	P=0.1488	na	F (DFn, DFd)	2.434 (2, 11)	0.1333
								One Way	vCA1	na	F (2, 11) = 9.478	P=0.0040	Tukey	F (DFn, DFd)	0.4854 (2, 11)	0.628
								One Way	dCA3	na	F (2, 11) = 1.377	P=0.2926	na	F (DFn, DFd)	1.86 (2, 11)	0.2014
								One Way	mCA3	na	F (2, 11) = 0.6873	P=0.5233	na	F (DFn, DFd)	0.2311 (2, 11)	0.7974
								One Way	vCA3	na	F (2, 11) = 1.573	P=0.2508	na	F (DFn, DFd)	1.119 (2, 11)	0.361
								One Way	dDG	na	F (2, 11) = 4.535	P=0.0366	Tukey	F (DFn, DFd)	0.4462 (2, 11)	0.6511
								One Way	mDG	na	F (2, 11) = 1.294	P=0.3129	na	F (DFn, DFd)	1.663 (2, 11)	0.2339
								One Way	vDG	na	F (2, 11) = 0.1418	P=0.8694	na	F (DFn, DFd)	0.4092 (2, 11)	0.6739
								One Way	aCPUl	na	F (2, 11) = 0.9942	P=0.4010	na	F (DFn, DFd)	0.3735 (2, 11)	0.6967
								One Way	mCPUl	na	F (2, 11) = 2.038	P=0.1767	na	F (DFn, DFd)	1.224 (2, 11)	0.331
								One Way	pCPUl	na	F (2, 11) = 13.91	P=0.0010	Tukey	F (DFn, DFd)	2.826 (2, 11)	0.1022
								One Way	aCPUm	na	F (2, 11) = 12.17	P=0.0016	Tukey	F (DFn, DFd)	1.991 (2, 11)	0.1828
								One Way	mCPUm	na	F (2, 11) = 15.45	P=0.0006	Tukey	F (DFn, DFd)	2.602 (2, 11)	0.1188
								One Way	pCPUm	na	F (2, 11) = 18.48	P=0.0003	Tukey	F (DFn, DFd)	0.8576 (2, 11)	0.4507
								One Way	aDLSl	na	F (2, 11) = 18.5	P=0.0003	Tukey	F (DFn, DFd)	0.4672 (2, 11)	0.6387
								One Way	mDLSl	na	F (2, 11) = 4.181	P=0.0446	Tukey	F (DFn, DFd)	1.118 (2, 11)	0.3615
								One Way	pDLSl	na	F (2, 11) = 6.284	P=0.0151	Tukey	F (DFn, DFd)	2.867 (2, 11)	0.0995
								One Way	aDLSm	na	F (2, 11) = 15.64	P=0.0006	Tukey	F (DFn, DFd)	1.012 (2, 11)	0.3949
								One Way	mDLSm	na	F (2, 11) = 2.184	P=0.1590	na	F (DFn, DFd)	0.4966 (2, 11)	0.6216
								One Way	pDLSm	na	F (2, 11) = 3.476	P=0.0676	na	F (DFn, DFd)	2.5 (2, 11)	0.1274
								One Way	Habl	na	F (2, 11) = 4.309	P=0.0415	Tukey	F (DFn, DFd)	1.586 (2, 11)	0.2483
								One Way	Habm	na	F (2, 11) = 0.5277	P=0.6042	na	F (DFn, DFd)	0.2251 (2, 11)	0.8021
								One Way	DMH	na	F (2, 11) = 23.75	P=0.0001	Tukey	F (DFn, DFd)	0.5098 (2, 11)	0.6141
								One Way	LH	na	F (2, 11) = 23.26	P=0.0001	Tukey	F (DFn, DFd)	0.9576 (2, 11)	0.4136
								One Way	MS	na	F (2, 11) = 1.69	P=0.2291	na	F (DFn, DFd)	0.8049 (2, 11)	0.4718
								One Way	DBN	na	F (2, 11) = 0.5702	P=0.5813	na	F (DFn, DFd)	0.1671 (2, 11)	0.8482
								One Way	NAccS	na	F (2, 11) = 2.617	P=0.1175	na	F (DFn, DFd)	0.6522 (2, 11)	0.5399
								One Way	NAccC	na	F (2, 11) = 2.139	P=0.1641	na	F (DFn, DFd)	1.279 (2, 11)	0.3168
								One Way	PAGl	na	F (2, 11) = 9.632	P=0.0038	Tukey	F (DFn, DFd)	0.6329 (2, 11)	0.5493
								One Way	PAGdl	na	F (2, 11) = 5.124	P=0.0268	Tukey	F (DFn, DFd)	0.9361 (2, 11)	0.4213
								One Way	PAGdm	na	F (2, 11) = 2.971	P=0.0930	na	F (DFn, DFd)	0.4983 (2, 11)	0.6206
								One Way	CG	na	F (2, 11) = 3.44	P=0.0691	na	F (DFn, DFd)	1.195 (2, 11)	0.3392
								One Way	PL	na	F (2, 11) = 4.008	P=0.0493	Tukey	F (DFn, DFd)	0.3612 (2, 11)	0.7048
								One Way	IL	na	F (2, 11) = 2.733	P=0.1088	na	F (DFn, DFd)	0.737 (2, 11)	0.5008
								One Way	aPVT	na	F (2, 11) = 2.348	P=0.1415	na	F (DFn, DFd)	1.318 (2, 11)	0.3067
								One Way	mPVT	na	F (2, 11) = 0.4028	P=0.6779	na	F (DFn, DFd)	0.4565 (2, 11)	0.6449
								One Way	pPVT	na	F (2, 11) = 0.4107	P=0.6729	na	F (DFn, DFd)	0.00226 (2, 11)	0.9977
								One Way	SUMl	na	F (2, 11) = 28.99	P<0.0001	Tukey	F (DFn, DFd)	1.311 (2, 11)	0.3087
								One Way	SUMm	na	F (2, 11) = 33.14	P<0.0001	Tukey	F (DFn, DFd)	0.6964 (2, 11)	0.5191
								One Way	CM	na	F (2, 11) = 2.448	P=0.1320	na	F (DFn, DFd)	2.203 (2, 11)	0.1568
								One Way	Re	na	F (2, 11) = 1.636	P=0.2387	na	F (DFn, DFd)	1.141 (2, 11)	0.3546
								One Way	PVN	na	F (2, 11) = 11.53	P=0.0020	Tukey	F (DFn, DFd)	0.04797 (2, 11)	0.9534
		Fig. S2							ANOVA table		F (DFn, DFd)	P value	Post hoc	F test to compare for variance		P value
		a	5,5,5	C57BL/6J mice from Jackson labs	Male	12 wks	Error bars are mean +/- SEM	One Way	LA	na	F (2, 12) = 37.07	P<0.0001	Tukey	F (DFn, DFd)	2.044 (2, 12)	0.1722
								One Way	BLA	na	F (2, 12) = 17.34	P=0.0003	Tukey	F (DFn, DFd)	0.2778 (2, 12)	0.7622
								One Way	CeA	na	F (2, 12) = 0.8639	P=0.4462	na	F (DFn, DFd)	1.449 (2, 12)	0.2732
								One Way	dBNST	na	F (2, 12) = 1.711	P=0.2220	na	F (DFn, DFd)	2.708 (2, 12)	0.107
								One Way	vBNST	na	F (2, 12) = 20.47	P=0.0001	Tukey	F (DFn, DFd)	1.265 (2, 12)	0.3174
								One Way	dCA1	na	F (2, 12) = 21.43	P=0.0001	Tukey	F (DFn, DFd)	3.207 (2, 12)	0.0766
								One Way	mCA1	na	F (2, 12) = 4.542	P=0.0340	Tukey	F (DFn, DFd)	1.252 (2, 12)	0.3207
								One Way	vCA1	na	F (2, 12) = 9.356	P=0.0036	Tukey	F (DFn, DFd)	0.7124 (2, 12)	0.5101
								One Way	dCA3	na	F (2, 12) = 48.01	P<0.0001	Tukey	F (DFn, DFd)	3.26 (2, 12)	0.074
								One Way	mCA3	na	F (2, 12) = 15.53	P=0.0005	Tukey	F (DFn, DFd)	1.987 (2, 12)	0.1798
								One Way	vCA3	na	F (2, 12) = 25	P<0.0001	Tukey	F (DFn, DFd)	1.175 (2, 12)	0.3418
								One Way	dDG	na	F (2, 12) = 1.313	P=0.3050	na	F (DFn, DFd)	0.7751 (2, 12)	0.4824
								One Way	mDG	na	F (2, 12) = 0.759	P=0.4893	na	F (DFn, DFd)	0.9237 (2, 12)	0.4235
								One Way	vDG	na	F (2, 12) = 1.042	P=0.3826	na	F (DFn, DFd)	0.7296 (2, 12)	0.5023
								One Way	aCPUl	na	F (2, 12) = 1.955	P=0.1841	na	F (DFn, DFd)	1.397 (2, 12)	0.2847
								One Way	mCPUl	na	F (2, 12) = 0.1084	P=0.8982	na	F (DFn, DFd)	0.7394 (2, 12)	0.4979
								One Way	pCPUl	na	F (2, 12) = 24.86	P<0.0001	Tukey	F (DFn, DFd)	0.03136 (2, 12)	0.9692
								One Way	aCPUm	na	F (2, 12) = 40.57	P<0.0001	Tukey	F (DFn, DFd)	1.795 (2, 12)	0.208
								One Way	mCPUm	na	F (2, 12) = 23.92	P<0.0001	Tukey	F (DFn, DFd)	3.443 (2, 12)	0.0658
								One Way	pCPUm	na	F (2, 12) = 36.59	P<0.0001	Tukey	F (DFn, DFd)	2.276 (2, 12)	0.1452
								One Way	aDLSl	na	F (2, 12) = 33.81	P<0.0001	Tukey	F (DFn, DFd)	3.02 (2, 12)	0.0866
								One Way	mDLSl	na	F (2, 12) = 8.76	P=0.0045	Tukey	F (DFn, DFd)	3.997 (2, 12)	0.0467
								One Way	pDLSl	na	F (2, 12) = 7.259	P=0.0086	Tukey	F (DFn, DFd)	4.608 (2, 12)	0.0327
								One Way	aDLSm	na	F (2, 12) = 10.08	P=0.0027	Tukey	F (DFn, DFd)	1.524 (2, 12)	0.2572
								One Way	mDLSm	na	F (2, 12) = 13.97	P=0.0007	Tukey	F (DFn, DFd)	4.285 (2, 12)	0.0394
								One Way	pDLSm	na	F (2, 12) = 16.05	P=0.0004	Tukey	F (DFn, DFd)	3.605 (2, 12)	0.0594
								One Way	Habl	na	F (2, 12) = 2.208	P=0.1526	na	F (DFn, DFd)	0.6966 (2, 12)	0.5173
								One Way	Habm	na	F (2, 12) = 0.06222	P=0.9400	na	F (DFn, DFd)	0.1192 (2, 12)	0.8887
								One Way	DMH	na	F (2, 12) = 1.733	P=0.2182	na	F (DFn, DFd)	0.6111 (2, 12)	0.5588
								One Way	LH	na	F (2, 12) = 3.507	P=0.0632	na	F (DFn, DFd)	0.8404 (2, 12)	0.4554
								One Way	MS	na	F (2, 12) = 12.59	P=0.0011	Tukey	F (DFn, DFd)	0.1217 (2, 12)	0.8865
								One Way	DBN	na	F (2, 12) = 20.04	P=0.0001	Tukey	F (DFn, DFd)	1.092 (2, 12)	0.3666
								One Way	NAccS	na	F (2, 12) = 24.78	P<0.0001	Tukey	F (DFn, DFd)	0.4441 (2, 12)	0.6515
								One Way	NAccC	na	F (2, 12) = 70.05	P<0.0001	Tukey	F (DFn, DFd)	3.809 (2, 12)	0.0524
								One Way	PAGl	na	F (2, 12) = 16.09	P=0.0004	Tukey	F (DFn, DFd)	0.04347 (2, 12)	0.9576
								One Way	PAGdl	na	F (2, 12) = 6.98	P=0.0098	Tukey	F (DFn, DFd)	0.2341 (2, 12)	0.7948
								One Way	PAGdm	na	F (2, 12) = 10.28	P=0.0025	Tukey	F (DFn, DFd)	1.393 (2, 12)	0.2857
								One Way	CG	na	F (2, 12) = 21.21	P=0.0001	Tukey	F (DFn, DFd)	0.2705 (2, 12)	0.7675
								One Way	PL	na	F (2, 12) = 19.78	P=0.0002	Tukey	F (DFn, DFd)	1.373 (2, 12)	0.2903
								One Way	IL	na	F (2, 12) = 9.868	P=0.0029	Tukey	F (DFn, DFd)	0.922 (2, 12)	0.4242
								One Way	aPVT	na	F (2, 12) = 2.742	P=0.1046	na	F (DFn, DFd)	0.9906 (2, 12)	0.3998
								One Way	mPVT	na	F (2, 12) = 2.598	P=0.1155	na	F (DFn, DFd)	1.752 (2, 12)	0.215
								One Way	pPVT	na	F (2, 12) = 15.13	P=0.0005	Tukey	F (DFn, DFd)	0.6809 (2, 12)	0.5247
								One Way	SUMl	na	F (2, 12) = 29.64	P<0.0001	Tukey	F (DFn, DFd)	0.365 (2, 12)	0.7016
								One Way	SUMm	na	F (2, 12) = 7.208	P=0.0088	Tukey	F (DFn, DFd)	1.891 (2, 12)	0.1932
								One Way	CM	na	F (2, 12) = 2.714	P=0.1066	na	F (DFn, DFd)	0.4188 (2, 12)	0.6671
								One Way	Re	na	F (2, 12) = 0.075	P=0.9282	na	F (DFn, DFd)	0.2 (2, 12)	0.8214
								One Way	PVN	na	F (2, 12) = 13.32	P=0.0009	Tukey	F (DFn, DFd)	3.122 (2, 12)	0.081
		d	6.4	C57BL/6J mice from Jackson labs	Male	12 wks	Error bars are mean +/- SEM	Unpaired two-tailed t test	na	na	t=9.381 df=8	P<0.0001	na	F, DFn, Dfd	4.614, 5, 3	0.2382
		e left	3,6,4	C57BL/6J mice from Jackson labs	Male	12 wks	Error bars are mean +/- SEM	One Way	na	na	F (2, 10) = 10.7	P=0.0033	Tukey	F (DFn, DFd)	1.802 (2, 10)	0.2146
		e center	3,6,5	C57BL/6J mice from Jackson labs	Male	12 wks	Error bars are mean +/- SEM	One Way	na	na	F (2, 10) = 8.892	P=0.0060	Tukey	F (DFn, DFd)	1.471 (2, 10)	0.2755
		e right	3,6,6	C57BL/6J mice from Jackson labs	Male	12 wks	Error bars are mean +/- SEM	One Way	na	na	F (2, 10) = 10.03	P=0.0041	Tukey	F (DFn, DFd)	11.39 (2, 10)	0.0026
		g	4,4,4,4	C57BL/6J mice from Jackson labs	Male	12 wks	Error bars are mean +/- SEM	One Way	na	na	F (3, 12) = 12.35	P=0.0006	Tukey	F (DFn, DFd)	4.024 (3, 12)	0.034
		i left	4,4,4,4,4	C57BL/6J mice from Jackson labs	Male	12 wks	Error bars are mean +/- SEM	One Way	na	na	F (4, 15) = 5.274	P=0.0074	Tukey	F (DFn, DFd)	1.235 (4, 15)	0.338
		i center	4,4,4,4,4	C57BL/6J mice from Jackson labs	Male	12 wks	Error bars are mean +/- SEM	One Way	na	na	F (4, 15) = 4.866	P=0.0102	Tukey	F (DFn, DFd)	0.8473 (4, 15)	0.517
		i right	4,4,4,4,4	C57BL/6J mice from Jackson labs	Male	12 wks	Error bars are mean +/- SEM	One Way	na	na	F (4, 15) = 0.6928	P=0.6084	na	F (DFn, DFd)	1.286 (4, 15)	0.3194
		j left	4,4,4,4,4	C57BL/6J mice from Jackson labs	Male	12 wks	Error bars are mean +/- SEM	One Way	na	na	F (4, 15) = 7.717	P=0.0014	Tukey	F (DFn, DFd)	0.3248 (4, 15)	0.857
		j center	4,4,4,4,4	C57BL/6J mice from Jackson labs	Male	12 wks	Error bars are mean +/- SEM	One Way	na	na	F (4, 15) = 3.95	P=0.0220	Tukey	F (DFn, DFd)	1.09 (4, 15)	0.3967
		j right	4,4,4,4,4	C57BL/6J mice from Jackson labs	Male	12 wks	Error bars are mean +/- SEM	One Way	na	na	F (4, 15) = 0.5052	P=0.7326	na	F (DFn, DFd)	0.9941 (4, 15)	0.4409
		Fig. S5							ANOVA table		F (DFn, DFd)	P value	Post hoc	F test to compare for variance		P value
		c left	3,3	SST-Cre::Ai14 or Gad2-Cre::Ai14mice from at least 4 litters/group	Male	12 wks	Error bars are mean +/- SEM	Two Way RM	Interaction	8.345	F (2, 8) = 31.9	P=0.0002	Bonferroni	na		na
									Anteroposterior	55.01	F (2, 8) = 210.2	P<0.0001
									Marker	33.34	F (1, 4) = 59.05	P=0.0015
		c right	3,3	SST-Cre::Ai14 or Gad2-Cre::Ai14mice from at least 4 litters/group	Male	12 wks	Error bars are mean +/- SEM	Two Way RM	Interaction	0.5392	F (2, 8) = 0.8675	P=0.4560	Bonferroni	na		na
									Anteroposterior	26.49	F (2, 8) = 42.62	P<0.0001
									Marker	68.94	F (1, 4) = 177.9	P=0.0002
		Fig. S6							ANOVA table		F (DFn, DFd)	P value	Post hoc	F test to compare for variance		P value
		c	8	SST-Cre mice from at least 4 litters/group	Male	12 wks	Error bars are mean +/- SEM	Two Way RM	Interaction	3.604	F (2, 21) = 3.202	P=0.0611	na	na		na
									Time	0	F (1, 21) = 0	P>0.9999
									Zone	76.47	F (2, 21) = 99.05	P<0.0001
		d	8	SST-Cre mice from at least 4 litters/group	Male	12 wks	Error bars are mean +/- SEM	Two Way RM	Interaction	5.277	F (2, 21) = 15.47	P<0.0001	Bonferroni	na		na
									Time	0	F (1, 21) = 0	P>0.9999
									Zone	74.65	F (2, 21) = 47.53	P<0.0001
		e	8	SST-Cre mice from at least 4 litters/group	Male	12 wks	Error bars are mean +/- SEM	Two Way RM	Interaction	0.4601	F (1, 14) = 1.939	P=0.1855	na	na		na
									Time	1.145	F (1, 14) = 4.824	P=0.0454
									Context	52.58	F (1, 14) = 17.32	P=0.0010
		f	8	SST-Cre mice from at least 4 litters/group	Male	12 wks	Error bars are mean +/- SEM	Two Way RM	Interaction	0.3367	F (1, 14) = 0.9519	P=0.3458	na	na		na
									Time	0.2886	F (1, 14) = 0.8159	P=0.3817
									Context	37.61	F (1, 14) = 9.269	P=0.0087
		g	8	SST-Cre mice from at least 4 litters/group	Male	12 wks	Error bars are mean +/- SEM	Two Way RM	Interaction	0.09205	F (1, 14) = 0.1526	P=0.7020	na	na		na
									Time	0.8285	F (1, 14) = 1.373	P=0.2608
									Context	59.39	F (1, 14) = 26.61	P=0.0001
		h OF	118	Cells from 8 SST-Cre mice from at least 4 litters/group	Male	12 wks	Error bars are mean +/- SEM	One Way RM	na	na	F (1.832, 214.4) = 8.992	P=0.0003	Tukey	na		na
		h EPM	118	Cells from 8 SST-Cre mice from at least 4 litters/group	Male	12 wks	Error bars are mean +/- SEM	One Way RM	na	na	F (1.515, 177.3) = 10.42	P=0.0003	Tukey	na		na
		h A & B & OF	118	Cells from 8 SST-Cre mice from at least 4 litters/group	Male	12 wks	Error bars are mean +/- SEM	One Way RM	na	na	F (1.822, 213.1) = 38.97	P<0.0001	Tukey	na		na
		i	63	Cells from 8 SST-Cre mice from at least 4 litters/group	Male	12 wks		Linear regression	na	na	F 0.05; DFn, DFd 1, 61	0.8195
		j	63	Cells from 8 SST-Cre mice from at least 4 litters/group	Male	12 wks	Error bars are mean +/- SEM	One sample one-tailed z test	na	na		p =0.0041123
		k	25	Cells from 8 SST-Cre mice from at least 4 litters/group	Male	12 wks	Error bars are mean +/- SEM	One sample one-tailed z test	na	na		p =2.0419e-05
		l OF left	11,63,77	Cells from 8 SST-Cre mice from at least 4 litters/group	Male	12 wks	Error bars are mean +/- SEM	One Way	na	na	F (2, 148) = 1.939	P=0.1475	na	na		na
		l EPM left	47,58,75	Cells from 8 SST-Cre mice from at least 4 litters/group	Male	12 wks	Error bars are mean +/- SEM	One Way	na	na	F (2, 177) = 3.299	P=0.0392	Tukey	na		na
		l A & B & OF left	30,65,17,80,16,87	Cells from 8 SST-Cre mice from at least 4 litters/group	Male	12 wks	Error bars are mean +/- SEM	One Way	na	na	F (5, 289) = 5.703	P<0.0001	Tukey	na		na
		l OF right	121	Cells from 8 SST-Cre mice from at least 4 litters/group	Male	12 wks	Error bars are mean +/- SEM	One Way RM	na	na	F (1.198, 143.8) = 1.747	P=0.1882	na	na		na
		l EPM right	121	Cells from 8 SST-Cre mice from at least 4 litters/group	Male	12 wks	Error bars are mean +/- SEM	One Way RM	na	na	F (1.143, 137.2) = 1.832	P=0.1774	na	na		na
		l A & B & OF right	121	Cells from 8 SST-Cre mice from at least 4 litters/group	Male	12 wks	Error bars are mean +/- SEM	One Way RM	na	na	F (3.704, 444.5) = 6.277	P=0.0001	Tukey	na		na
		m	39	Cells from 8 SST-Cre mice from at least 4 litters/group	Male	12 wks		Linear regression	na	na	F 8.24; DFn, DFd 1,37	0.0067
		n	39	Cells from 8 SST-Cre mice from at least 4 litters/group	Male	12 wks	Error bars are mean +/- SEM	One sample one-tailed z test	na	na		p =1
		o	5	Cells from 8 SST-Cre mice from at least 4 litters/group	Male	12 wks		Linear regression	na	na	F 0.432; DFn, DFd 1, 3	0.5576
		p	5	Cells from 8 SST-Cre mice from at least 4 litters/group	Male	12 wks	Error bars are mean +/- SEM	One sample one-tailed z test	na	na		p =0.25455
		q left	6,8	SST-Cre mice from at least 4 litters/group	Male	12 wks	Error bars are mean +/- SEM	Two Way	Interaction	1.46	F (2, 36) = 0.3757	P=0.6894	na	na		na
									Cell number	12.93	F (2, 36) = 3.328	P=0.0472
									Cell type	16.62	F (1, 36) = 8.555	P=0.0059
		q right	6,8	SST-Cre mice from at least 4 litters/group	Male	12 wks	Error bars are mean +/- SEM	Two Way	Interaction	1.283	F (2, 36) = 0.3429	P=0.7120	na	na		na
									Cell number	14.45	F (2, 36) = 3.863	P=0.0302
									Cell type	17.85	F (1, 36) = 9.541	P=0.0039
		Fig. S9							ANOVA table		F (DFn, DFd)	P value	Post hoc	F test to compare for variance		P value
		d	7,7	SST-Cre mice from at least 4 litters/group	Male	12-15 wks	Error bars are mean +/- SEM	Two Way RM	Interaction	9.531	F (1, 12) = 6.083	P=0.0297	Bonferroni	na		na
									Time	35.78	F (1, 12) = 22.84	P=0.0004
									Treatment	16.42	F (1, 12) = 10.12	P=0.0079
		e	7,7	SST-Cre mice from at least 4 litters/group	Male	12-15 wks	Error bars are mean +/- SEM	Two Way RM	Interaction	0.003103	F (1, 12) = 0.001115	P=0.9739	na	na		na
									Time	23.9	F (1, 12) = 8.588	P=0.0126
									Treatment	3.882	F (1, 12) = 1.2	P=0.2948
		f	7,7	SST-Cre mice from at least 4 litters/group	Male	12-15 wks	Error bars are mean +/- SEM	Two Way RM	Interaction	1.296	F (9, 108) = 1.1	P=0.3691	na	na		na
									Time	68.45	F (9, 108) = 58.1	P<0.0001
									Treatment	0.9677	F (1, 12) = 0.7663	P=0.3985
		g	7,7	SST-Cre mice from at least 4 litters/group	Male	12-15 wks	Error bars are mean +/- SEM	Two Way RM	Interaction	5.758	F (9, 108) = 2.88	P=0.0044	Bonferroni	na		na
									Time	62.07	F (9, 108) = 31.04	P<0.0001
									Treatment	1.55	F (1, 12) = 2.805	P=0.1198
		h	7,6	SST-Cre mice from at least 4 litters/group	Male	12-15 wks	Error bars are mean +/- SEM	Two Way RM	Interaction	9.764	F (1, 11) = 3.043	P=0.1089	na	na		na
									Time	20.86	F (1, 11) = 6.499	P=0.0270
									Treatment	4.388	F (1, 11) = 1.522	P=0.2431
		i	7,6	SST-Cre mice from at least 4 litters/group	Male	12-15 wks	Error bars are mean +/- SEM	Two Way RM	Interaction	3.589	F (1, 11) = 1.62	P=0.2294	na	na		na
									Time	21.23	F (1, 11) = 9.579	P=0.0102
									Treatment	19.25	F (1, 11) = 7.046	P=0.0224
		j	7,6	SST-Cre mice from at least 4 litters/group	Male	12-15 wks	Error bars are mean +/- SEM	Two Way RM	Interaction	3.312	F (9, 99) = 2.982	P=0.0035	Bonferroni	na		na
									Time	72.69	F (9, 99) = 65.44	P<0.0001
									Treatment	3.61	F (1, 11) = 6.99	P=0.0228
		k	7,6	SST-Cre mice from at least 4 litters/group	Male	12-15 wks	Error bars are mean +/- SEM	Two Way RM	Interaction	1.477	F (9, 99) = 0.701	P=0.7066	na	na		na
									Time	68.05	F (9, 99) = 32.3	P<0.0001
									Treatment	0.981	F (1, 11) = 2.077	P=0.1774
		m	4,5,5	SST-Cre mice from at least 4 litters/group	Male	12-15 wks	Error bars are mean +/- SEM	One Way	na	na	F (2, 11) = 30.38	P<0.0001	Tukey	F (DFn, DFd)	0.8047 (2, 11)	0.4719
		n	4,5,5	SST-Cre mice from at least 4 litters/group	Male	12-15 wks	Error bars are mean +/- SEM	Two Way RM	Interaction	4.611	F (20, 110) = 11.07	P<0.0001	Bonferroni	na		na
									Fos Intensity	86.94	F (10, 110) = 417.6	P<0.0001
									Treatment	4.48	F (2, 11) = 31.7	P<0.0001

## Sheet: Table 1
		Fig. 2	n	Specifics	Sex	Age	Descriptive stats		ANOVA table	% Total variation	F (DFn, DFd)	P value	Post hoc	F test to compare for variance		P value
		D	14,15	C57BL/6J mice from Jackson labs	Male	8-15 wks	Error bars are mean +/- SEM	Two Way RM	Interaction	0.6877	F (4, 108) = 0.5616	P=0.6910	na	na		na
									Time	1.793	F (4, 108) = 1.464	P=0.2182
									Treatment	0.1481	F (1, 27) = 0.06212	P=0.8051
		E	14,15	C57BL/6J mice from Jackson labs	Male	8-15 wks	Error bars are mean +/- SEM	Two Way RM	Interaction	2.963	F (4, 108) = 2.933	P=0.0240	Bonferroni	na		na
									Time	25.98	F (4, 108) = 25.71	P<0.0001
									Treatment	0.001541	F (1, 27) = 0.0009495	P=0.9756
		F	14,15	C57BL/6J mice from Jackson labs	Male	8-15 wks	Error bars are mean +/- SEM	Two Way RM	Interaction	1.023	F (2, 54) = 0.7915	P=0.4583	na	na		na
									Time	3.535	F (2, 54) = 2.734	P=0.0739
									Treatment	0.3777	F (1, 27) = 0.1692	P=0.6841
		G familiar	14,15	C57BL/6J mice from Jackson labs	Male	8-15 wks		Log-rank (Mantel-Cox) test		na	na	0.5189
		G novel	14,15	C57BL/6J mice from Jackson labs	Male	8-15 wks		Log-rank (Mantel-Cox) test		na	na	0.7829
		H Block1	14,15	C57BL/6J mice from Jackson labs	Male	8-15 wks	Error bars are mean +/- SEM	Two Way RM	Interaction	4.272	F (1, 27) = 7.731	P=0.0098	Bonferroni	na		na
									Context	26.57	F (1, 27) = 48.08	P<0.0001
									Treatment	1.217	F (1, 27) = 0.6286	P=0.4348
		H Block2	14,15	C57BL/6J mice from Jackson labs	Male	8-15 wks	Error bars are mean +/- SEM	Two Way RM	Interaction	1.866	F (1, 27) = 2.528	P=0.1235	na	na		na
									Context	0.7755	F (1, 27) = 1.051	P=0.3144
									Treatment	1.443	F (1, 27) = 0.5133	P=0.4799
		H Block3	14,15	C57BL/6J mice from Jackson labs	Male	8-15 wks	Error bars are mean +/- SEM	Two Way RM	Interaction	2.194	F (1, 27) = 4.561	P=0.0419	Bonferroni	na		na
									Context	4.992	F (1, 27) = 10.38	P=0.0033
									Treatment	2.802	F (1, 27) = 0.9795	P=0.3311
		H Block4	14,15	C57BL/6J mice from Jackson labs	Male	8-15 wks	Error bars are mean +/- SEM	Two Way RM	Interaction	2.458	F (1, 27) = 3.857	P=0.0599	na	na		na
									Context	19.3	F (1, 27) = 30.28	P<0.0001
									Treatment	0.4664	F (1, 27) = 0.2064	P=0.6532
		H Block5	14,15	C57BL/6J mice from Jackson labs	Male	8-15 wks	Error bars are mean +/- SEM	Two Way RM	Interaction	0.001001	F (1, 27) = 0.001260	P=0.9719	na	na		na
									Context	30.03	F (1, 27) = 37.81	P<0.0001
									Treatment	0.0137	F (1, 27) = 0.007629	P=0.9310
		H Block6	14,15	C57BL/6J mice from Jackson labs	Male	8-15 wks	Error bars are mean +/- SEM	Two Way RM	Interaction	0.6186	F (1, 27) = 1.380	P=0.2503	na	na		na
									Context	38.18	F (1, 27) = 85.21	P<0.0001
									Treatment	0.002156	F (1, 27) = 0.001195	P=0.9727
		H Block7	14,15	C57BL/6J mice from Jackson labs	Male	8-15 wks	Error bars are mean +/- SEM	Two Way RM	Interaction	10.4	F (1, 27) = 23.50	P<0.0001	Bonferroni	na		na
									Context	17.36	F (1, 27) = 39.23	P<0.0001
									Treatment	11.23	F (1, 27) = 6.073	P=0.0204
		H Block8	14,15	C57BL/6J mice from Jackson labs	Male	8-15 wks	Error bars are mean +/- SEM	Two Way RM	Interaction	0.005203	F (1, 27) = 0.01758	P=0.8955	na	na		na
									Context	71.98	F (1, 27) = 243.2	P<0.0001
									Treatment	0.0004745	F (1, 27) = 0.0006441	P=0.9799
		I Blocks 1-5	14,15	C57BL/6J mice from Jackson labs	Male	8-15 wks	Error bars are mean +/- SEM	Two Way RM	Interaction	2.52	F (4, 108) = 2.183	P=0.0757	na	na		na
									Time	45.59	F (4, 108) = 39.49	P<0.0001
									Treatment	3.367	F (1, 27) = 5.472	P=0.0270
		I Blocks 6-8	14,15	C57BL/6J mice from Jackson labs	Male	8-15 wks	Error bars are mean +/- SEM	Two Way RM	Interaction	10.65	F (2, 54) = 9.103	P=0.0004	Bonferroni	na		na
									Time	20.04	F (2, 54) = 17.13	P<0.0001
									Treatment	0.6303	F (1, 27) = 0.4656	P=0.5008
		Fig. 3	n	Specifics	Sex	Age	Descriptive stats		ANOVA table	% Total variation	F (DFn, DFd)	P value	Post hoc	F test to compare for variance		P value
		D	8,8	C57BL/6J mice from Jackson labs	Male	8-15 wks	Error bars are mean +/- SEM	Two Way RM	Interaction	0.3309	F (4, 56) = 1.177	P=0.3309	na	na		na
									Time	<0.0001	F (4, 56) = 11.45	P<0.0001
									Treatment	0.5101	F (1, 14) = 0.4568	P=0.5101
		E	8,8	C57BL/6J mice from Jackson labs	Male	8-15 wks	Error bars are mean +/- SEM	Two Way RM	Interaction	0.6293	F (4, 56) = 0.4572	P=0.7668	na	na		na
									Time	21.75	F (4, 56) = 15.80	P<0.0001
									Treatment	0.1694	F (1, 14) = 0.04077	P=0.8429
		F	8,8	C57BL/6J mice from Jackson labs	Male	8-15 wks	Error bars are mean +/- SEM	Two Way RM	Interaction	0.6487	F (2, 28) = 0.1883	P=0.8294	na	na		na
									Time	8.988	F (2, 28) = 2.609	P=0.0914
									Treatment	5.705	F (1, 14) = 2.193	P=0.1608
		G familiar	8,8	C57BL/6J mice from Jackson labs	Male	8-15 wks		Log-rank (Mantel-Cox) test		na	na	0.6817
		G novel	8,8	C57BL/6J mice from Jackson labs	Male	8-15 wks		Log-rank (Mantel-Cox) test		na	na	0.6831
		H Block1	8,8	C57BL/6J mice from Jackson labs	Male	8-15 wks	Error bars are mean +/- SEM	Two Way RM	Interaction	0.1036	F (1, 14) = 0.08657	P=0.7729	na	na		na
									Context	0.7202	F (1, 14) = 0.6016	P=0.4509
									Treatment	8.13	F (1, 14) = 1.532	P=0.2361
		H Block2	8,8	C57BL/6J mice from Jackson labs	Male	8-15 wks	Error bars are mean +/- SEM	Two Way RM	Interaction	0.0002165	F (1, 14) = 0.0001228	P=0.9913	na	na		na
									Context	2.22	F (1, 14) = 1.259	P=0.2807
									Treatment	12.61	F (1, 14) = 2.918	P=0.1097
		H Block3	8,8	C57BL/6J mice from Jackson labs	Male	8-15 wks	Error bars are mean +/- SEM	Two Way RM	Interaction	0.03786	F (1, 14) = 0.01905	P=0.8922	na	na		na
									Context	7.342	F (1, 14) = 3.693	P=0.0752
									Treatment	19.75	F (1, 14) = 6.141	P=0.0266
		H Block4	8,8	C57BL/6J mice from Jackson labs	Male	8-15 wks	Error bars are mean +/- SEM	Two Way RM	Interaction	1.324	F (1, 14) = 1.026	P=0.3282	na	na		na
									Context	20.42	F (1, 14) = 15.83	P=0.0014
									Treatment	11.8	F (1, 14) = 3.412	P=0.0860
		H Block5	8,8	C57BL/6J mice from Jackson labs	Male	8-15 wks	Error bars are mean +/- SEM	Two Way RM	Interaction	0.3034	F (1, 14) = 0.3039	P=0.5902	na	na		na
									Context	65.64	F (1, 14) = 65.75	P<0.0001
									Treatment	1.525	F (1, 14) = 1.151	P=0.3016
		H Block6	8,8	C57BL/6J mice from Jackson labs	Male	8-15 wks	Error bars are mean +/- SEM	Two Way RM	Interaction	0.3061	F (1, 14) = 0.1581	P=0.6969	na	na		na
									Context	48.36	F (1, 14) = 24.97	P=0.0002
									Treatment	2.254	F (1, 14) = 1.436	P=0.2507
		H Block7	8,8	C57BL/6J mice from Jackson labs	Male	8-15 wks	Error bars are mean +/- SEM	Two Way RM	Interaction	3.061	F (1, 14) = 3.682	P=0.0756	na	na		na
									Context	59.77	F (1, 14) = 71.89	P<0.0001
									Treatment	3.989	F (1, 14) = 2.594	P=0.1296
		H Block8	8,8	C57BL/6J mice from Jackson labs	Male	8-15 wks	Error bars are mean +/- SEM	Two Way RM	Interaction	0.002993	F (1, 14) = 0.003434	P=0.9541	na	na		na
									Context	58.79	F (1, 14) = 67.45	P<0.0001
									Treatment	9.504	F (1, 14) = 6.824	P=0.0205
		I Blocks 1-5	8,8	C57BL/6J mice from Jackson labs	Male	8-15 wks	Error bars are mean +/- SEM	Two Way RM	Interaction	0.8996	F (4, 56) = 0.3380	P=0.8512	na	na		na
									Time	36.52	F (4, 56) = 13.72	P<0.0001
									Treatment	0.04872	F (1, 14) = 0.02698	P=0.8719
		I Blocks 6-8	8,8	C57BL/6J mice from Jackson labs	Male	8-15 wks	Error bars are mean +/- SEM	Two Way RM	Interaction	10.52	F (2, 28) = 11.11	P=0.0003	Bonferroni	na		na
									Time	26.18	F (2, 28) = 27.63	P<0.0001
									Treatment	14.71	F (1, 14) = 5.829	P=0.0300
		M	8,10	C57BL/6J mice from Jackson labs	Male	12-15 wks	Error bars are mean +/- SEM	Two Way RM	Interaction	9.98	F (1, 16) = 10.13	P=0.0058	Bonferroni	na		na
									Time	24.08	F (1, 16) = 24.43	P=0.0001
									Treatment	4.12	F (1, 16) = 1.564	P=0.2290
		N	8,10	C57BL/6J mice from Jackson labs	Male	12-15 wks	Error bars are mean +/- SEM	Two Way RM	Interaction	0.3464	F (2, 32) = 1.166	P=0.3245	na	na		na
									Time	79.08	F (2, 32) = 266.2	P<0.0001
									Treatment	8.17e-05	F (1, 16) = 9.491e-005	P=0.9923
		O	8,10	C57BL/6J mice from Jackson labs	Male	12-15 wks	Error bars are mean +/- SEM	Two Way RM	Interaction	4.783	F (1, 16) = 8.946	P=0.0086	Bonferroni	na		na
									Time	66.02	F (1, 16) = 123.5	P<0.0001
									Treatment	2.971	F (1, 16) = 3.718	P=0.0718
		Fig. 4	n	Specifics	Sex	Age	Descriptive stats		ANOVA table	% Total variation	F (DFn, DFd)	P value	Post hoc	F test to compare for variance		P value
		D	8,8	C57BL/6J mice from Jackson labs	Male	8-15 wks	Error bars are mean +/- SEM	Two Way RM	Interaction	3.154	F (4, 56) = 1.011	P=0.4097	na	na		na
									Time	3.14	F (4, 56) = 1.006	P=0.4121
									Treatment	0.2246	F (1, 14) = 0.06315	P=0.8052
		E	8,8	C57BL/6J mice from Jackson labs	Male	8-15 wks	Error bars are mean +/- SEM	Two Way RM	Interaction	1.048	F (4, 56) = 0.453	P=0.7697	na	na		na
									Time	35.61	F (4, 56) = 15.4	P<0.0001
									Treatment	0.1279	F (1, 14) = 0.05804	P=0.8131
		F	8,8	C57BL/6J mice from Jackson labs	Male	8-15 wks	Error bars are mean +/- SEM	Two Way RM	Interaction	0.5818	F (2, 28) = 0.1979	P=0.8216	na	na		na
									Time	0.7282	F (2, 28) = 0.2477	P=0.7823
									Treatment	0.8104	F (1, 14) = 0.2	P=0.6616
		G familiar	8,8	C57BL/6J mice from Jackson labs	Male	8-15 wks		Log-rank (Mantel-Cox) test		na	na	0.0102
		G novel	8,8	C57BL/6J mice from Jackson labs	Male	8-15 wks		Log-rank (Mantel-Cox) test		na	na	0.0659
		H Block1	8,8	C57BL/6J mice from Jackson labs	Male	8-15 wks	Error bars are mean +/- SEM	Two Way RM	Interaction	0.04044	F (1, 14) = 0.03382	P=0.8567	na	na		na
									Context	31.62	F (1, 14) = 26.45	P=0.0001
									Treatment	0.5662	F (1, 14) = 0.1553	P=0.6994
		H Block2	8,8	C57BL/6J mice from Jackson labs	Male	8-15 wks	Error bars are mean +/- SEM	Two Way RM	Interaction	0.1526	F (1, 14) = 0.09152	P=0.7667	na	na		na
									Context	9.069	F (1, 14) = 5.438	P=0.0352
									Treatment	0.08946	F (1, 14) = 0.0186	P=0.8935
		H Block3	8,8	C57BL/6J mice from Jackson labs	Male	8-15 wks	Error bars are mean +/- SEM	Two Way RM	Interaction	0.4897	F (1, 14) = 0.4814	P=0.4991	na	na		na
									Context	16.35	F (1, 14) = 16.07	P=0.0013
									Treatment	0.3711	F (1, 14) = 0.07579	P=0.7871
		H Block4	8,8	C57BL/6J mice from Jackson labs	Male	8-15 wks	Error bars are mean +/- SEM	Two Way RM	Interaction	0.01223	F (1, 14) = 0.02497	P=0.8767	na	na		na
									Context	34.94	F (1, 14) = 71.37	P<0.0001
									Treatment	0.01205	F (1, 14) = 0.002899	P=0.9578
		H Block5	8,8	C57BL/6J mice from Jackson labs	Male	8-15 wks	Error bars are mean +/- SEM	Two Way RM	Interaction	0.06744	F (1, 14) = 0.0474	P=0.8308	na	na		na
									Context	46.95	F (1, 14) = 33	P<0.0001
									Treatment	0.2524	F (1, 14) = 0.1077	P=0.7477
		H Block6	8,8	C57BL/6J mice from Jackson labs	Male	8-15 wks	Error bars are mean +/- SEM	Two Way RM	Interaction	1.069	F (1, 14) = 1.782	P=0.2032	na	na		na
									Context	62.38	F (1, 14) = 104	P<0.0001
									Treatment	4.098	F (1, 14) = 2.385	P=0.1448
		H Block7	8,8	C57BL/6J mice from Jackson labs	Male	8-15 wks	Error bars are mean +/- SEM	Two Way RM	Interaction	0.06471	F (1, 14) = 0.05565	P=0.8169	na	na		na
									Context	18.39	F (1, 14) = 15.81	P=0.0014
									Treatment	23.18	F (1, 14) = 7.712	P=0.0148
		H Block8	8,8	C57BL/6J mice from Jackson labs	Male	8-15 wks	Error bars are mean +/- SEM	Two Way RM	Interaction	0.1141	F (1, 14) = 0.2179	P=0.6478	na	na		na
									Context	56.13	F (1, 14) = 107.2	P<0.0001
									Treatment	0.3488	F (1, 14) = 0.1354	P=0.7185
		I Blocks 1-5	8,8	C57BL/6J mice from Jackson labs	Male	8-15 wks	Error bars are mean +/- SEM	Two Way RM	Interaction	0.3752	F (4, 56) = 0.232	P=0.9192	na	na		na
									Time	59.09	F (4, 56) = 36.54	P<0.0001
									Treatment	0.1396	F (1, 14) = 0.1101	P=0.7450
		I Blocks 6-8	8,8	C57BL/6J mice from Jackson labs	Male	8-15 wks	Error bars are mean +/- SEM	Two Way RM	Interaction	1.146	F (2, 28) = 0.4332	P=0.6527	na	na
									Time	5.214	F (2, 28) = 1.97	P=0.1583
									Treatment	0.02054	F (1, 14) = 0.005083	P=0.9442
		K	14,24	C57BL/6J mice from Jackson labs	Male	8-15 wks	Error bars are mean +/- SEM	Two Way RM	Interaction	0.6643	F (4, 144) = 1.123	P=0.3482	na	na		na
									Time	15.88	F (4, 144) = 26.84	P<0.0001
									Treatment	1.123	F (1, 36) = 0.6615	P=0.4214
		L	14,24	C57BL/6J mice from Jackson labs	Male	8-15 wks	Error bars are mean +/- SEM	Two Way RM	Interaction	0.7373	F (4, 144) = 1.305	P=0.2712	na	na		na
									Time	31.1	F (4, 144) = 55.03	P<0.0001
									Treatment	0.8092	F (1, 36) = 0.6619	P=0.4212
		M	14,24	C57BL/6J mice from Jackson labs	Male	8-15 wks	Error bars are mean +/- SEM	Two Way RM	Interaction	0.5497	F (2, 72) = 0.3810	P=0.6845	na	na		na
									Time	6.61	F (2, 72) = 4.582	P=0.0134
									Treatment	1.323	F (1, 36) = 1.206	P=0.2795
		N familiar	14,24	C57BL/6J mice from Jackson labs	Male	8-15 wks		Log-rank (Mantel-Cox) test		na	na	0.001
		N novel	14,24	C57BL/6J mice from Jackson labs	Male	8-15 wks		Log-rank (Mantel-Cox) test		na	na	0.0687
		O Block1	14,24	C57BL/6J mice from Jackson labs	Male	8-15 wks	Error bars are mean +/- SEM	Two Way RM	Interaction	0.6284	F (1, 36) = 1.43	P=0.2397	na	na		na
									Context	21.79	F (1, 36) = 49.57	P<0.0001
									Treatment	9.488e-05	F (1, 36) = 5.493e-005	P=0.9941
		O Block2	14,24	C57BL/6J mice from Jackson labs	Male	8-15 wks	Error bars are mean +/- SEM	Two Way RM	Interaction	0.6863	F (1, 36) = 1.139	P=0.2929	na	na		na
									Context	6.631	F (1, 36) = 11.01	P=0.0021
									Treatment	1.25	F (1, 36) = 0.6389	P=0.4294
		O Block3	14,24	C57BL/6J mice from Jackson labs	Male	8-15 wks	Error bars are mean +/- SEM	Two Way RM	Interaction	0.04732	F (1, 36) = 0.1168	P=0.7345	na	na		na
									Context	21.4	F (1, 36) = 52.84	P<0.0001
									Treatment	0.02712	F (1, 36) = 0.0158	P=0.9007
		O Block4	14,24	C57BL/6J mice from Jackson labs	Male	8-15 wks	Error bars are mean +/- SEM	Two Way RM	Interaction	0.1535	F (1, 36) = 0.2367	P=0.6295	na	na		na
									Context	32.05	F (1, 36) = 49.45	P<0.0001
									Treatment	0.4479	F (1, 36) = 0.3995	P=0.5313
		O Block5	14,24	C57BL/6J mice from Jackson labs	Male	8-15 wks	Error bars are mean +/- SEM	Two Way RM	Interaction	0.001175	F (1, 36) = 0.002387	P=0.9613	na	na		na
									Context	43.46	F (1, 36) = 88.31	P<0.0001
									Treatment	0.002167	F (1, 36) = 0.002201	P=0.9628
		O Block6	14,24	C57BL/6J mice from Jackson labs	Male	8-15 wks	Error bars are mean +/- SEM	Two Way RM	Interaction	0.1239	F (1, 36) = 0.2859	P=0.5961	na	na		na
									Context	49.63	F (1, 36) = 114.5	P<0.0001
									Treatment	0.03732	F (1, 36) = 0.04554	P=0.8322
		O Block7	14,24	C57BL/6J mice from Jackson labs	Male	8-15 wks	Error bars are mean +/- SEM	Two Way RM	Interaction	1.037	F (1, 36) = 2.088	P=0.1571	na	na		na
									Context	30.04	F (1, 36) = 60.47	P<0.0001
									Treatment	7.568	F (1, 36) = 7.169	P=0.0111
		O Block8	14,24	C57BL/6J mice from Jackson labs	Male	8-15 wks	Error bars are mean +/- SEM	Two Way RM	Interaction	0.006459	F (1, 36) = 0.03484	P=0.8530	na	na		na
									Context	71.45	F (1, 36) = 385.4	P<0.0001
									Treatment	0.2472	F (1, 36) = 0.5588	P=0.4596
		P Blocks 1-5	14,24	C57BL/6J mice from Jackson labs	Male	8-15 wks	Error bars are mean +/- SEM	Two Way RM	Interaction	1.235	F (4, 144) = 1.699	P=0.1535	na	na		na
									Time	50.18	F (4, 144) = 69.03	P<0.0001
									Treatment	0.004374	F (1, 36) = 0.007444	P=0.9317
		P Blocks 6-8	14,24	C57BL/6J mice from Jackson labs	Male	8-15 wks	Error bars are mean +/- SEM	Two Way RM	Interaction	0.5404	F (2, 72) = 0.4857	P=0.6173	na	na
									Time	5.918	F (2, 72) = 5.319	P=0.0070
									Treatment	0.01781	F (1, 36) = 0.01188	P=0.9138
		Fig. 5	n	Specifics	Sex	Age	Descriptive stats		ANOVA table	% Total variation	F (DFn, DFd)	P value	Post hoc	F test to compare for variance		P value
		A anterior	3	PV-Cre::Ai14 mice from at least 4 litters/group	Male	8 wks	Error bars are mean +/- SEM	Unpaired two-tailed t test	na	na	t=3.774, df=4	0.0195	na	F, DFn, Dfd	5.615, 2, 2	0.3023
		A medial	3	PV-Cre::Ai14 mice from at least 4 litters/group	Male	8 wks	Error bars are mean +/- SEM	Unpaired two-tailed t test	na	na	t=2.283, df=4	0.0845	na	F, DFn, Dfd	15.08, 2, 2	0.1244
		A posterior	3	PV-Cre::Ai14 mice from at least 4 litters/group	Male	8 wks	Error bars are mean +/- SEM	Unpaired two-tailed t test	na	na	t=2.000, df=4	0.1161	na	F, DFn, Dfd	3.000, 2, 2	0.5
		K	6,6	Cells from 4 PV-Cre::Ai14	Male	6 wks	Error bars are mean +/- SEM	Unpaired two-tailed t test	na	na	t=2.292, df=10	0.0448	na	F, DFn, Dfd	1.005, 5, 5	0.9957
		Fig. 6	n	Specifics	Sex	Age	Descriptive stats		ANOVA table	% Total variation	F (DFn, DFd)	P value	Post hoc	F test to compare for variance		P value
		D	8,8	PV-Cre mice from at least 4 litters/group	Male	8-15 wks	Error bars are mean +/- SEM	Two Way RM	Interaction	3.541	F (4, 56) = 1.788	P=0.1442	na	na		na
									Time	39.08	F (4, 56) = 19.73	P<0.0001
									Treatment	0.8859	F (1, 14) = 0.4313	P=0.5220
		E	8,8	PV-Cre mice from at least 4 litters/group	Male	8-15 wks	Error bars are mean +/- SEM	Two Way RM	Interaction	3.144	F (4, 56) = 2.124	P=0.0898	na	na		na
									Time	42.26	F (4, 56) = 28.55	P<0.0001
									Treatment	3.711	F (1, 14) = 1.722	P=0.2105
		F	8,8	PV-Cre mice from at least 4 litters/group	Male	8-15 wks	Error bars are mean +/- SEM	Two Way RM	Interaction	0.1887	F (2, 28) = 0.07783	P=0.9253	na	na		na
									Time	2.663	F (2, 28) = 1.099	P=0.3472
									Treatment	0.2181	F (1, 14) = 0.04848	P=0.8289
		G familiar	8,8	PV-Cre mice from at least 4 litters/group	Male	8-15 wks		Log-rank (Mantel-Cox) test		na	na	0.9806
		G novel	8,8	PV-Cre mice from at least 4 litters/group	Male	8-15 wks		Log-rank (Mantel-Cox) test		na	na	0.1363
		H Block1	8,8	PV-Cre mice from at least 4 litters/group	Male	8-15 wks	Error bars are mean +/- SEM	Two Way RM	Interaction	0.05709	F (1, 14) = 0.04234	P=0.8399	na	na		na
									Context	22.76	F (1, 14) = 16.87	P=0.0011
									Treatment	3.008	F (1, 14) = 0.7616	P=0.3976
		H Block2	8,8	PV-Cre mice from at least 4 litters/group	Male	8-15 wks	Error bars are mean +/- SEM	Two Way RM	Interaction	0.0003011	F (1, 14) = 0.0002639	P=0.9873	na	na		na
									Context	1.221	F (1, 14) = 1.071	P=0.3184
									Treatment	5.321	F (1, 14) = 0.9614	P=0.3435
		H Block3	8,8	PV-Cre mice from at least 4 litters/group	Male	8-15 wks	Error bars are mean +/- SEM	Two Way RM	Interaction	1.825	F (1, 14) = 2.977	P=0.1065	na	na		na
									Context	30.03	F (1, 14) = 48.99	P<0.0001
									Treatment	0.4657	F (1, 14) = 0.1103	P=0.7447
		H Block4	8,8	PV-Cre mice from at least 4 litters/group	Male	8-15 wks	Error bars are mean +/- SEM	Two Way RM	Interaction	1.134	F (1, 14) = 1.726	P=0.2101	na	na		na
									Context	42.62	F (1, 14) = 64.87	P<0.0001
									Treatment	0.01431	F (1, 14) = 0.004261	P=0.9489
		H Block5	8,8	PV-Cre mice from at least 4 litters/group	Male	8-15 wks	Error bars are mean +/- SEM	Two Way RM	Interaction	0.04399	F (1, 14) = 0.05269	P=0.8218	na	na		na
									Context	39.03	F (1, 14) = 46.75	P<0.0001
									Treatment	0.03008	F (1, 14) = 0.008558	P=0.9276
		H Block6	8,8	PV-Cre mice from at least 4 litters/group	Male	8-15 wks	Error bars are mean +/- SEM	Two Way RM	Interaction	0.9468	F (1, 14) = 2.191	P=0.1610	na	na		na
									Context	57.5	F (1, 14) = 133.1	P<0.0001
									Treatment	0.3355	F (1, 14) = 0.1335	P=0.7203
		H Block7	8,8	PV-Cre mice from at least 4 litters/group	Male	8-15 wks	Error bars are mean +/- SEM	Two Way RM	Interaction	2.166	F (1, 14) = 8.818	P=0.0101	Bonferroni	na		na
									Context	49.57	F (1, 14) = 201.8	P<0.0001
									Treatment	2.31	F (1, 14) = 0.7607	P=0.3978
		H Block8	8,8	PV-Cre mice from at least 4 litters/group	Male	8-15 wks	Error bars are mean +/- SEM	Two Way RM	Interaction	1.081	F (1, 14) = 1.683	P=0.2155	na	na		na
									Context	56.11	F (1, 14) = 87.38	P<0.0001
									Treatment	1.616	F (1, 14) = 0.7025	P=0.4160
		I Blocks 1-5	8,8	PV-Cre mice from at least 4 litters/group	Male	8-15 wks	Error bars are mean +/- SEM	Two Way RM	Interaction	2.14	F (4, 56) = 1.228	P=0.3092	na	na		na
									Time	57.25	F (4, 56) = 32.86	P<0.0001
									Treatment	0.9122	F (1, 14) = 0.8342	P=0.3765
		I Blocks 6-8	8,8	PV-Cre mice from at least 4 litters/group	Male	8-15 wks	Error bars are mean +/- SEM	Two Way RM	Interaction	5.051	F (2, 28) = 3.878	P=0.0326	Bonferroni	na		na
									Time	1.247	F (2, 28) = 0.9576	P=0.3960
									Treatment	14.24	F (1, 14) = 3.257	P=0.0927
		Fig. 7	n	Specifics	Sex	Age	Descriptive stats		ANOVA table	% Total variation	F (DFn, DFd)	P value	Post hoc	F test to compare for variance		P value
		D	8,6	PV-Cre mice from at least 4 litters/group	Male	8-15 wks	Error bars are mean +/- SEM	Two Way RM	Interaction	1.176	F (4, 48) = 0.5255	P=0.7174	na	na		na
									Time	15.92	F (4, 48) = 7.112	P=0.0001
									Treatment	18.54	F (1, 12) = 5.843	P=0.0325
		E	8,6	PV-Cre mice from at least 4 litters/group	Male	8-15 wks	Error bars are mean +/- SEM	Two Way RM	Interaction	0.5544	F (4, 48) = 0.224	P=0.9237	na	na		na
									Time	43.09	F (4, 48) = 17.41	P<0.0001
									Treatment	6.101	F (1, 12) = 3.781	P=0.0756
		F	8,6	PV-Cre mice from at least 4 litters/group	Male	8-15 wks	Error bars are mean +/- SEM	Two Way RM	Interaction	20.07	F (2, 24) = 5.516	P=0.0107	Bonferroni	na		na
									Time	9.061	F (2, 24) = 2.491	P=0.1040
									Treatment	6.661	F (1, 12) = 3.373	P=0.0912
		G familiar	8,6	PV-Cre mice from at least 4 litters/group	Male	8-15 wks		Log-rank (Mantel-Cox) test		na	na	0.2312
		G novel	8,6	PV-Cre mice from at least 4 litters/group	Male	8-15 wks		Log-rank (Mantel-Cox) test		na	na	0.7061
		H Block1	8,6	PV-Cre mice from at least 4 litters/group	Male	8-15 wks	Error bars are mean +/- SEM	Two Way RM	Interaction	2.856	F (1, 12) = 1.765	P=0.2087	na	na		na
									Context	0.2016	F (1, 12) = 0.1245	P=0.7303
									Treatment	1.92	F (1, 12) = 0.3041	P=0.5915
		H Block2	8,6	PV-Cre mice from at least 4 litters/group	Male	8-15 wks	Error bars are mean +/- SEM	Two Way RM	Interaction	5.59	F (1, 12) = 3.89	P=0.0721	na	na		na
									Context	7.65	F (1, 12) = 5.323	P=0.0397
									Treatment	10.06	F (1, 12) = 2.108	P=0.1722
		H Block3	8,6	PV-Cre mice from at least 4 litters/group	Male	8-15 wks	Error bars are mean +/- SEM	Two Way RM	Interaction	0.005801	F (1, 12) = 0.008003	P=0.9302	na	na		na
									Context	36.02	F (1, 12) = 49.7	P<0.0001
									Treatment	4.446	F (1, 12) = 1.068	P=0.3217
		H Block4	8,6	PV-Cre mice from at least 4 litters/group	Male	8-15 wks	Error bars are mean +/- SEM	Two Way RM	Interaction	0.009286	F (1, 12) = 0.01104	P=0.9181	na	na		na
									Context	44.56	F (1, 12) = 52.95	P<0.0001
									Treatment	4.822e-05	F (1, 12) = 1.308e-005	P=0.9972
		H Block5	8,6	PV-Cre mice from at least 4 litters/group	Male	8-15 wks	Error bars are mean +/- SEM	Two Way RM	Interaction	0.3767	F (1, 12) = 0.3068	P=0.5898	na	na		na
									Context	43.91	F (1, 12) = 35.77	P<0.0001
									Treatment	3.036	F (1, 12) = 1.016	P=0.3333
		H Block6	8,6	PV-Cre mice from at least 4 litters/group	Male	8-15 wks	Error bars are mean +/- SEM	Two Way RM	Interaction	0.000449	F (1, 12) = 0.0006068	P=0.9808	na	na		na
									Context	56.12	F (1, 12) = 75.85	P<0.0001
									Treatment	3.265	F (1, 12) = 1.283	P=0.2794
		H Block7	8,6	PV-Cre mice from at least 4 litters/group	Male	8-15 wks	Error bars are mean +/- SEM	Two Way RM	Interaction	6.814	F (1, 12) = 5.083	P=0.0436	Bonferroni	na		na
									Context	23.35	F (1, 12) = 17.42	P=0.0013
									Treatment	1.037	F (1, 12) = 0.257	P=0.6214
		H Block8	8,6	PV-Cre mice from at least 4 litters/group	Male	8-15 wks	Error bars are mean +/- SEM	Two Way RM	Interaction	0.8382	F (1, 12) = 0.669	P=0.4294	na	na		na
									Context	66.54	F (1, 12) = 53.11	P<0.0001
									Treatment	1.061	F (1, 12) = 0.736	P=0.4078
		I Blocks 1-5	8,6	PV-Cre mice from at least 4 litters/group	Male	8-15 wks	Error bars are mean +/- SEM	Two Way RM	Interaction	2.778	F (4, 48) = 1.088	P=0.3732	na	na		na
									Time	30.44	F (4, 48) = 11.92	P<0.0001
									Treatment	5.81	F (1, 12) = 2.186	P=0.1650
		I Blocks 6-8	8,6	PV-Cre mice from at least 4 litters/group	Male	8-15 wks	Error bars are mean +/- SEM	Two Way RM	Interaction	9.932	F (2, 24) = 7.222	P=0.0035	Bonferroni	na		na
									Time	20.52	F (2, 24) = 14.92	P<0.0001
									Treatment	4.452	F (1, 12) = 1.025	P=0.3312
		Fig. S2							ANOVA table		F (DFn, DFd)	P value	Post hoc	F test to compare for variance		P value
		A dDG	8,8,12,12	C57BL/6J mice from Jackson labs	Male	8-15 wks	Error bars are mean +/- SEM	Two Way RM	Interaction	8.67	F (1, 36) = 8.051	P=0.0074	Bonferroni	na		na
									Time	8.67	F (1, 36) = 8.051	P=0.0074
									Context	39.56	F (1, 36) = 36.73	P<0.0001
		A mDG	8,8,12,12	C57BL/6J mice from Jackson labs	Male	8-15 wks	Error bars are mean +/- SEM	Two Way RM	Interaction	3.263	F (1, 36) = 2.637	P=0.1131	na	na		na
									Time	3.263	F (1, 36) = 2.637	P=0.1131
									Context	47.3	F (1, 36) = 38.22	P<0.0001
		A vDG	8,8,12,12	C57BL/6J mice from Jackson labs	Male	8-15 wks	Error bars are mean +/- SEM	Two Way RM	Interaction	4.774	F (1, 32) = 2.903	P=0.0981	na	na		na
									Time	4.774	F (1, 32) = 2.903	P=0.0981
									Context	39.46	F (1, 32) = 24.00	P<0.0001
		B dCA3	8,8,12,12	C57BL/6J mice from Jackson labs	Male	8-15 wks	Error bars are mean +/- SEM	Two Way RM	Interaction	2.763	F (1, 36) = 1.274	P=0.2664	na	na		na
									Time	2.763	F (1, 36) = 1.274	P=0.2664
									Context	15.04	F (1, 36) = 6.936	P=0.0124
		B mCA3	8,8,12,12	C57BL/6J mice from Jackson labs	Male	8-15 wks	Error bars are mean +/- SEM	Two Way RM	Interaction	0.4359	F (1, 36) = 0.2042	P=0.6540	na	na		na
									Time	0.4359	F (1, 36) = 0.2042	P=0.6540
									Context	22.07	F (1, 36) = 10.34	P=0.0027
		B vCA3	8,8,12,12	C57BL/6J mice from Jackson labs	Male	8-15 wks	Error bars are mean +/- SEM	Two Way RM	Interaction	0.662	F (1, 36) = 0.3024	P=0.5858	na	na		na
									Time	0.662	F (1, 36) = 0.3024	P=0.5858
									Context	19.54	F (1, 36) = 8.927	P=0.0050
		C dCA1	8,8,12,12	C57BL/6J mice from Jackson labs	Male	8-15 wks	Error bars are mean +/- SEM	Two Way RM	Interaction	9.127	F (1, 36) = 5.132	P=0.0296	Bonferroni	na		na
									Time	9.127	F (1, 36) = 5.132	P=0.0296
									Context	13.17	F (1, 36) = 7.404	P=0.0100
		C mCA1	8,8,12,12	C57BL/6J mice from Jackson labs	Male	8-15 wks	Error bars are mean +/- SEM	Two Way RM	Interaction	9.858	F (1, 36) = 5.518	P=0.0244	Bonferroni	na		na
									Time	9.858	F (1, 36) = 5.518	P=0.0244
									Context	11.03	F (1, 36) = 6.176	P=0.0177
		C vCA1	8,8,12,12	C57BL/6J mice from Jackson labs	Male	8-15 wks	Error bars are mean +/- SEM	Two Way RM	Interaction	11.81	F (1, 36) = 9.547	P=0.0038	Bonferroni	na		na
									Time	11.81	F (1, 36) = 9.547	P=0.0038
									Context	25.92	F (1, 36) = 20.95	P<0.0001
		D LA	8,8,12,12	C57BL/6J mice from Jackson labs	Male	8-15 wks	Error bars are mean +/- SEM	Two Way RM	Interaction	4.589	F (1, 36) = 2.440	P=0.1270	na	na		na
									Time	4.589	F (1, 36) = 2.440	P=0.1270
									Context	20.83	F (1, 36) = 11.07	P=0.0020
		D BLA	8,8,12,12	C57BL/6J mice from Jackson labs	Male	8-15 wks	Error bars are mean +/- SEM	Two Way RM	Interaction	4.973	F (1, 36) = 2.669	P=0.1110	na	na		na
									Time	4.973	F (1, 36) = 2.669	P=0.1110
									Context	20.51	F (1, 36) = 11.01	P=0.0021
		D CeA	8,8,12,12	C57BL/6J mice from Jackson labs	Male	8-15 wks	Error bars are mean +/- SEM	Two Way RM	Interaction	7.923	F (1, 36) = 3.639	P=0.0644	na	na		na
									Time	7.923	F (1, 36) = 3.639	P=0.0644
									Context	1.823	F (1, 36) = 0.8374	P=0.3662
		E CG	8,8,12,12	C57BL/6J mice from Jackson labs	Male	8-15 wks	Error bars are mean +/- SEM	Two Way RM	Interaction	1.039	F (1, 35) = 0.5772	P=0.4525	na	na		na
									Time	1.039	F (1, 35) = 0.5772	P=0.4525
									Context	34.21	F (1, 35) = 19.01	P=0.0001
		E PL	8,8,12,12	C57BL/6J mice from Jackson labs	Male	8-15 wks	Error bars are mean +/- SEM	Two Way RM	Interaction	0.76	F (1, 35) = 0.5217	P=0.4749	na	na		na
									Time	0.76	F (1, 35) = 0.5217	P=0.4749
									Context	46.9	F (1, 35) = 32.19	P<0.0001
		E IL	8,8,12,12	C57BL/6J mice from Jackson labs	Male	8-15 wks	Error bars are mean +/- SEM	Two Way RM	Interaction	0.05799	F (1, 35) = 0.02986	P=0.8638	na	na		na
									Time	0.05799	F (1, 35) = 0.02986	P=0.8638
									Context	31.79	F (1, 35) = 16.37	P=0.0003
		F PAGdm	8,8,12,12	C57BL/6J mice from Jackson labs	Male	8-15 wks	Error bars are mean +/- SEM	Two Way RM	Interaction	1.454	F (1, 36) = 1.307	P=0.2606	na	na		na
									Time	1.454	F (1, 36) = 1.307	P=0.2606
									Context	56.3	F (1, 36) = 50.59	P<0.0001
		F PAGdl	8,8,12,12	C57BL/6J mice from Jackson labs	Male	8-15 wks	Error bars are mean +/- SEM	Two Way RM	Interaction	5.557	F (1, 36) = 4.741	P=0.0361	Bonferroni	na		na
									Time	5.557	F (1, 36) = 4.741	P=0.0361
									Context	43.91	F (1, 36) = 37.46	P<0.0001
		F PAGl	8,8,12,12	C57BL/6J mice from Jackson labs	Male	8-15 wks	Error bars are mean +/- SEM	Two Way RM	Interaction	2.538	F (1, 36) = 2.290	P=0.1389	na	na		na
									Time	2.538	F (1, 36) = 2.290	P=0.1389
									Context	53.76	F (1, 36) = 48.50	P<0.0001
		G aDLSl	8,8,12,12	C57BL/6J mice from Jackson labs	Male	8-15 wks	Error bars are mean +/- SEM	Two Way RM	Interaction	9.081	F (1, 36) = 8.054	P=0.0074	Bonferroni	na		na
									Time	9.081	F (1, 36) = 8.054	P=0.0074
									Context	36.71	F (1, 36) = 32.56	P<0.0001
		G mDLSl	8,8,12,12	C57BL/6J mice from Jackson labs	Male	8-15 wks	Error bars are mean +/- SEM	Two Way RM	Interaction	0.5356	F (1, 36) = 0.4384	P=0.5121	na	na		na
									Time	0.5356	F (1, 36) = 0.4384	P=0.5121
									Context	54.68	F (1, 36) = 44.75	P<0.0001
		G pDLSl	8,8,12,12	C57BL/6J mice from Jackson labs	Male	8-15 wks	Error bars are mean +/- SEM	Two Way RM	Interaction	3.684	F (1, 36) = 1.775	P=0.1912	na	na		na
									Time	3.684	F (1, 36) = 1.775	P=0.1912
									Context	16.04	F (1, 36) = 7.727	P=0.0086
		H aDLSm	8,8,12,12	C57BL/6J mice from Jackson labs	Male	8-15 wks	Error bars are mean +/- SEM	Two Way RM	Interaction	6.805	F (1, 36) = 4.326	P=0.0447	Bonferroni	na		na
									Time	6.805	F (1, 36) = 4.326	P=0.0447
									Context	26.35	F (1, 36) = 16.75	P=0.0002
		H mDLSm	8,8,12,12	C57BL/6J mice from Jackson labs	Male	8-15 wks	Error bars are mean +/- SEM	Two Way RM	Interaction	3.702	F (1, 36) = 1.800	P=0.1881	na	na		na
									Time	3.702	F (1, 36) = 1.800	P=0.1881
									Context	16.72	F (1, 36) = 8.134	P=0.0072
		H pDLSm	8,8,12,12	C57BL/6J mice from Jackson labs	Male	8-15 wks	Error bars are mean +/- SEM	Two Way RM	Interaction	1.563	F (1, 36) = 0.7880	P=0.3806	na	na		na
									Time	1.563	F (1, 36) = 0.7880	P=0.3806
									Context	24.7	F (1, 36) = 12.46	P=0.0012
		I aPVT	8,8,12,12	C57BL/6J mice from Jackson labs	Male	8-15 wks	Error bars are mean +/- SEM	Two Way RM	Interaction	0.1697	F (1, 36) = 0.09186	P=0.7636	na	na		na
									Time	0.1697	F (1, 36) = 0.09186	P=0.7636
									Context	33.09	F (1, 36) = 17.92	P=0.0002
		I mPVT	8,8,12,12	C57BL/6J mice from Jackson labs	Male	8-15 wks	Error bars are mean +/- SEM	Two Way RM	Interaction	7.441	F (1, 36) = 3.749	P=0.0607	na	na		na
									Time	7.441	F (1, 36) = 3.749	P=0.0607
									Context	9.937	F (1, 36) = 5.006	P=0.0315
		I pPVT	8,8,12,12	C57BL/6J mice from Jackson labs	Male	8-15 wks	Error bars are mean +/- SEM	Two Way RM	Interaction	6.694	F (1, 36) = 3.254	P=0.0796	na	na		na
									Time	6.694	F (1, 36) = 3.254	P=0.0796
									Context	9.209	F (1, 36) = 4.477	P=0.0413
		J aCPUm	8,8,12,12	C57BL/6J mice from Jackson labs	Male	8-15 wks	Error bars are mean +/- SEM	Two Way RM	Interaction	3.9	F (1, 36) = 2.213	P=0.1456	na	na		na
									Time	3.9	F (1, 36) = 2.213	P=0.1456
									Context	26.8	F (1, 36) = 15.20	P=0.0004
		J mCPUm	8,8,12,12	C57BL/6J mice from Jackson labs	Male	8-15 wks	Error bars are mean +/- SEM	Two Way RM	Interaction	1.836	F (1, 36) = 0.9395	P=0.3389	na	na		na
									Time	1.836	F (1, 36) = 0.9395	P=0.3389
									Context	25.05	F (1, 36) = 12.82	P=0.0010
		J pCPUm	8,8,12,12	C57BL/6J mice from Jackson labs	Male	8-15 wks	Error bars are mean +/- SEM	Two Way RM	Interaction	1.418	F (1, 36) = 0.7792	P=0.3833	na	na		na
									Time	1.418	F (1, 36) = 0.7792	P=0.3833
									Context	30.96	F (1, 36) = 17.02	P=0.0002
		K aCPUl	8,8,12,12	C57BL/6J mice from Jackson labs	Male	8-15 wks	Error bars are mean +/- SEM	Two Way RM	Interaction	10.46	F (1, 36) = 5.933	P=0.0199	Bonferroni	na		na
									Time	10.46	F (1, 36) = 5.933	P=0.0199
									Context	10.43	F (1, 36) = 5.916	P=0.0201
		K mCPUl	8,8,12,12	C57BL/6J mice from Jackson labs	Male	8-15 wks	Error bars are mean +/- SEM	Two Way RM	Interaction	0.1015	F (1, 36) = 0.03677	P=0.8490	na	na		na
									Time	0.1015	F (1, 36) = 0.03677	P=0.8490
									Context	0.3248	F (1, 36) = 0.1176	P=0.7336
		K pCPUl	8,8,12,12	C57BL/6J mice from Jackson labs	Male	8-15 wks	Error bars are mean +/- SEM	Two Way RM	Interaction	0.6938	F (1, 36) = 0.3417	P=0.5625	na	na		na
									Time	0.6938	F (1, 36) = 0.3417	P=0.5625
									Context	25.16	F (1, 36) = 12.39	P=0.0012
		L Nacc Shell	8,8,12,12	C57BL/6J mice from Jackson labs	Male	8-15 wks	Error bars are mean +/- SEM	Two Way RM	Interaction	0.5368	F (1, 36) = 0.3037	P=0.5850	na	na		na
									Time	0.5368	F (1, 36) = 0.3037	P=0.5850
									Context	35.02	F (1, 36) = 19.81	P<0.0001
		L Nacc Core	8,8,12,12	C57BL/6J mice from Jackson labs	Male	8-15 wks	Error bars are mean +/- SEM	Two Way RM	Interaction	0.6389	F (1, 36) = 0.3584	P=0.5531	na	na		na
									Time	0.6389	F (1, 36) = 0.3584	P=0.5531
									Context	34.22	F (1, 36) = 19.20	P<0.0001
		M BNSTd	8,8,12,12	C57BL/6J mice from Jackson labs	Male	8-15 wks	Error bars are mean +/- SEM	Two Way RM	Interaction	5.676	F (1, 36) = 3.028	P=0.0904	na	na		na
									Time	5.676	F (1, 36) = 3.028	P=0.0904
									Context	18.32	F (1, 36) = 9.774	P=0.0035
		M BNSTv	8,8,12,12	C57BL/6J mice from Jackson labs	Male	8-15 wks	Error bars are mean +/- SEM	Two Way RM	Interaction	1.874	F (1, 36) = 1.131	P=0.2947	na	na		na
									Time	1.874	F (1, 36) = 1.131	P=0.2947
									Context	35.63	F (1, 36) = 21.49	P<0.0001
		N DMH	8,8,12,12	C57BL/6J mice from Jackson labs	Male	8-15 wks	Error bars are mean +/- SEM	Two Way RM	Interaction	1.276	F (1, 36) = 1.004	P=0.3230	na	na		na
									Time	1.276	F (1, 36) = 1.004	P=0.3230
									Context	51.05	F (1, 36) = 40.16	P<0.0001
		N LH	8,8,12,12	C57BL/6J mice from Jackson labs	Male	8-15 wks	Error bars are mean +/- SEM	Two Way RM	Interaction	0.8103	F (1, 36) = 0.4966	P=0.4855	na	na		na
									Time	0.8103	F (1, 36) = 0.4966	P=0.4855
									Context	39.24	F (1, 36) = 24.05	P<0.0001
		O SUMm	8,8,12,12	C57BL/6J mice from Jackson labs	Male	8-15 wks	Error bars are mean +/- SEM	Two Way RM	Interaction	4.763	F (1, 36) = 3.595	P=0.0660	na	na		na
									Time	4.763	F (1, 36) = 3.595	P=0.0660
									Context	40.39	F (1, 36) = 30.48	P<0.0001
		O SUMl	8,8,12,12	C57BL/6J mice from Jackson labs	Male	8-15 wks	Error bars are mean +/- SEM	Two Way RM	Interaction	0.6716	F (1, 36) = 0.4032	P=0.5295	na	na		na
									Time	0.6716	F (1, 36) = 0.4032	P=0.5295
									Context	38.36	F (1, 36) = 23.03	P<0.0001
		P PVN	8,8,12,12	C57BL/6J mice from Jackson labs	Male	8-15 wks	Error bars are mean +/- SEM	Two Way RM	Interaction	4.756	F (1, 36) = 4.389	P=0.0433	Bonferroni	na		na
									Time	4.756	F (1, 36) = 4.389	P=0.0433
									Context	49.1	F (1, 36) = 45.31	P<0.0001
		Q CM	8,8,12,12	C57BL/6J mice from Jackson labs	Male	8-15 wks	Error bars are mean +/- SEM	Two Way RM	Interaction	1.531	F (1, 36) = 0.6724	P=0.4176	na	na		na
									Time	1.531	F (1, 36) = 0.6724	P=0.4176
									Context	14.21	F (1, 36) = 6.241	P=0.0172
		Q Re	8,8,12,12	C57BL/6J mice from Jackson labs	Male	8-15 wks	Error bars are mean +/- SEM	Two Way RM	Interaction	0.1389	F (1, 36) = 0.05335	P=0.8186	na	na		na
									Time	0.1389	F (1, 36) = 0.05335	P=0.8186
									Context	5.952	F (1, 36) = 2.287	P=0.1392
		R HABm	8,8,12,12	C57BL/6J mice from Jackson labs	Male	8-15 wks	Error bars are mean +/- SEM	Two Way RM	Interaction	1.012	F (1, 36) = 0.3857	P=0.5385	na	na		na
									Time	1.012	F (1, 36) = 0.3857	P=0.5385
									Context	2.982	F (1, 36) = 1.136	P=0.2935
		R HABl	8,8,12,12	C57BL/6J mice from Jackson labs	Male	8-15 wks	Error bars are mean +/- SEM	Two Way RM	Interaction	0.3041	F (1, 36) = 0.1178	P=0.7334	na	na		na
									Time	0.3041	F (1, 36) = 0.1178	P=0.7334
									Context	6.346	F (1, 36) = 2.459	P=0.1256
		S MS	8,8,12,12	C57BL/6J mice from Jackson labs	Male	8-15 wks	Error bars are mean +/- SEM	Two Way RM	Interaction	2.269	F (1, 36) = 1.092	P=0.3029	na	na		na
									Time	2.269	F (1, 36) = 1.092	P=0.3029
									Context	19.54	F (1, 36) = 9.407	P=0.0041
		S DBN	8,8,12,12	C57BL/6J mice from Jackson labs	Male	8-15 wks	Error bars are mean +/- SEM	Two Way RM	Interaction	1.483	F (1, 36) = 0.6550	P=0.4237	na	na		na
									Time	1.483	F (1, 36) = 0.6550	P=0.4237
									Context	14.76	F (1, 36) = 6.517	P=0.0151
		Fig. S3							ANOVA table		F (DFn, DFd)	P value	Post hoc	F test to compare for variance		P value
		C	14,15	C57BL/6J mice from Jackson labs	Male	8-15 wks	Error bars are mean +/- SEM	Two Way RM	Interaction	0.09314	F (2, 54) = 0.1033	P=0.9021	na	na		na
									Time	29.62	F (2, 54) = 32.84	P<0.0001
									Treatment	18.52	F (1, 27) = 18.21	P=0.0002
		D	14,15	C57BL/6J mice from Jackson labs	Male	8-15 wks	Error bars are mean +/- SEM	Two Way RM	Interaction	0.5742	F (2, 54) = 0.6235	P=0.5399	na	na		na
									Time	30.69	F (2, 54) = 33.32	P<0.0001
									Treatment	0.0004414	F (1, 27) = 0.0002730	P=0.9869
		E	5,5	C57BL/6J mice from Jackson labs	Male	8-15 wks	Error bars are mean +/- SEM	Unpaired two-tailed t test	na	na	t=3.113, df=8	0.0144	na	F, DFn, Dfd	1.283, 4, 4	0.8151
		F	14,15	C57BL/6J mice from Jackson labs	Male	8-15 wks	Error bars are mean +/- SEM	Two Way RM	Interaction	0.2034	F (2, 28) = 0.1761	P=0.8394	na	na		na
									Time	25.18	F (2, 28) = 21.80	P<0.0001
									Treatment	0.009463	F (1, 14) = 0.002267	P=0.9627
		G	14,15	C57BL/6J mice from Jackson labs	Male	8-15 wks	Error bars are mean +/- SEM	Two Way RM	Interaction	4.746	F (2, 28) = 3.029	P=0.0645	na	na		na
									Time	17.19	F (2, 28) = 10.97	P=0.0003
									Treatment	21.4	F (1, 14) = 8.626	P=0.0108
		H	6,5	C57BL/6J mice from Jackson labs	Male	8-15 wks	Error bars are mean +/- SEM	Unpaired two-tailed t test	na	na	t=2.344, df=9	0.0437	na	F, DFn, Dfd	6.364, 5, 4	0.0972
		I	4,5,5	C57BL/6J mice from Jackson labs	Male	8-15 wks	Error bars are mean +/- SEM	One Way	LA	na	F (2, 11) = 16.20	P=0.0005	Tukey	F (DFn, DFd)	0.03651 (2, 11)	0.9643
								One Way	BLA	na	F (2, 11) = 12.47	P=0.0015	Tukey	F (DFn, DFd)	0.3910 (2, 11)	0.6854
								One Way	CeA	na	F (2, 11) = 0.5702	P=0.5813	na	F (DFn, DFd)	0.1247 (2, 11)	0.884
								One Way	dBNST	na	F (2, 11) = 2.836	P=0.1015	na	F (DFn, DFd)	0.4810 (2, 11)	0.6306
								One Way	vBNST	na	F (2, 11) = 11.95	P=0.0017	Tukey	F (DFn, DFd)	0.1951 (2, 11)	0.8255
								One Way	dCA1	na	F (2, 11) = 21.01	P=0.0002	Tukey	F (DFn, DFd)	0.4083 (2, 11)	0.6744
								One Way	mCA1	na	F (2, 11) = 18.00	P=0.0003	Tukey	F (DFn, DFd)	0.5904 (2, 11)	0.5708
								One Way	vCA1	na	F (2, 11) = 13.38	P=0.0011	Tukey	F (DFn, DFd)	0.8989 (2, 11)	0.4349
								One Way	dCA3	na	F (2, 11) = 5.820	P=0.0189	Tukey	F (DFn, DFd)	1.407 (2, 11)	0.2857
								One Way	mCA3	na	F (2, 11) = 6.404	P=0.0143	Tukey	F (DFn, DFd)	1.726 (2, 11)	0.223
								One Way	vCA3	na	F (2, 11) = 10.18	P=0.0031	Tukey	F (DFn, DFd)	0.9652 (2, 11)	0.411
								One Way	dDG	na	F (2, 11) = 9.659	P=0.0038	Tukey	F (DFn, DFd)	0.2700 (2, 11)	0.7683
								One Way	mDG	na	F (2, 11) = 1.742	P=0.2202	na	F (DFn, DFd)	0.2922 (2, 11)	0.7522
								One Way	vDG	na	F (2, 11) = 2.790	P=0.1047	na	F (DFn, DFd)	0.6745 (2, 11)	0.5293
								One Way	aCPUl	na	F (2, 11) = 2.935	P=0.0952	na	F (DFn, DFd)	1.354 (2, 11)	0.2982
								One Way	mCPUl	na	F (2, 11) = 0.3230	P=0.7306	na	F (DFn, DFd)	0.6839 (2, 11)	0.5249
								One Way	pCPUl	na	F (2, 11) = 4.566	P=0.0360	Tukey	F (DFn, DFd)	2.358 (2, 11)	0.1405
								One Way	aCPUm	na	F (2, 11) = 6.109	P=0.0164	Tukey	F (DFn, DFd)	1.099 (2, 11)	0.3671
								One Way	mCPUm	na	F (2, 11) = 3.057	P=0.0880	na	F (DFn, DFd)	3.070 (2, 11)	0.0872
								One Way	pCPUm	na	F (2, 11) = 3.884	P=0.0530	na	F (DFn, DFd)	1.856 (2, 11)	0.202
								One Way	aDLSl	na	F (2, 11) = 4.860	P=0.0307	Tukey	F (DFn, DFd)	1.034 (2, 11)	0.3878
								One Way	mDLSl	na	F (2, 11) = 15.89	P=0.0006	Tukey	F (DFn, DFd)	0.04759 (2, 11)	0.9537
								One Way	pDLSl	na	F (2, 11) = 5.068	P=0.0275	Tukey	F (DFn, DFd)	0.1923 (2, 11)	0.8278
								One Way	aDLSm	na	F (2, 11) = 2.846	P=0.1009	na	F (DFn, DFd)	0.9851 (2, 11)	0.4041
								One Way	mDLSm	na	F (2, 11) = 7.051	P=0.0107	Tukey	F (DFn, DFd)	1.343 (2, 11)	0.3006
								One Way	pDLSm	na	F (2, 11) = 0.9787	P=0.4063	na	F (DFn, DFd)	0.08202 (2, 11)	0.9218
								One Way	Habl	na	F (2, 11) = 3.246	P=0.0780	na	F (DFn, DFd)	0.3186 (2, 11)	0.7336
								One Way	Habm	na	F (2, 11) = 1.641	P=0.2378	na	F (DFn, DFd)	0.8025 (2, 11)	0.4728
								One Way	DMH	na	F (2, 11) = 20.02	P=0.0002	Tukey	F (DFn, DFd)	0.6816 (2, 11)	0.526
								One Way	LH	na	F (2, 11) = 2.783	P=0.1052	na	F (DFn, DFd)	0.6871 (2, 11)	0.5234
								One Way	MS	na	F (2, 11) = 7.324	P=0.0095	Tukey	F (DFn, DFd)	1.620 (2, 11)	0.2417
								One Way	DBN	na	F (2, 11) = 9.020	P=0.0048	Tukey	F (DFn, DFd)	0.6865 (2, 11)	0.5237
								One Way	NAccS	na	F (2, 11) = 13.85	P=0.0010	Tukey	F (DFn, DFd)	0.3242 (2, 11)	0.7298
								One Way	NAccC	na	F (2, 11) = 2.037	P=0.1768	na	F (DFn, DFd)	0.2467 (2, 11)	0.7856
								One Way	PAGl	na	F (2, 11) = 8.088	P=0.0069	Tukey	F (DFn, DFd)	1.257 (2, 11)	0.3223
								One Way	PAGdl	na	F (2, 11) = 3.252	P=0.0777	na	F (DFn, DFd)	4.007 (2, 11)	0.0493
								One Way	PAGdm	na	F (2, 11) = 10.31	P=0.0030	Tukey	F (DFn, DFd)	0.001917 (2, 11)	0.9981
								One Way	CG	na	F (2, 11) = 4.773	P=0.0322	Tukey	F (DFn, DFd)	0.3161 (2, 11)	0.7354
								One Way	PL	na	F (2, 11) = 4.661	P=0.0342	Tukey	F (DFn, DFd)	0.05784 (2, 11)	0.9441
								One Way	IL	na	F (2, 11) = 7.046	P=0.0107	Tukey	F (DFn, DFd)	1.139 (2, 11)	0.3551
								One Way	aPVT	na	F (2, 11) = 10.12	P=0.0032	Tukey	F (DFn, DFd)	0.1365 (2, 11)	0.8738
								One Way	mPVT	na	F (2, 11) = 1.189	P=0.3409	na	F (DFn, DFd)	0.5585 (2, 11)	0.5875
								One Way	pPVT	na	F (2, 11) = 0.6192	P=0.5561	na	F (DFn, DFd)	0.3254 (2, 11)	0.7289
								One Way	SUMl	na	F (2, 11) = 9.326	P=0.0043	Tukey	F (DFn, DFd)	0.9614 (2, 11)	0.4123
								One Way	SUMm	na	F (2, 11) = 9.179	P=0.0045	Tukey	F (DFn, DFd)	0.1968 (2, 11)	0.8242
								One Way	CM	na	F (2, 11) = 12.20	P=0.0016	Tukey	F (DFn, DFd)	0.03038 (2, 11)	0.9702
								One Way	Re	na	F (2, 11) = 0.8083	P=0.4704	na	F (DFn, DFd)	2.231 (2, 11)	0.1537
								One Way	PVN	na	F (2, 11) = 32.69	P<0.0001	Tukey	F (DFn, DFd)	0.9732 (2, 11)	0.4082
		J	4,6,5	C57BL/6J mice from Jackson labs	Male	8-15 wks	Error bars are mean +/- SEM	One Way	LA	na	F (2, 12) = 2.358	P=0.1369	na	F (DFn, DFd)	0.3734 (2, 12)	0.6961
								One Way	BLA	na	F (2, 12) = 4.624	P=0.0324	Tukey	F (DFn, DFd)	0.1172 (2, 12)	0.8904
								One Way	CeA	na	F (2, 12) = 2.05	P=0.1714	na	F (DFn, DFd)	0.5108 (2, 12)	0.6125
								One Way	dBNST	na	F (2, 12) = 5.063	P=0.0255	Tukey	F (DFn, DFd)	0.281 (2, 12)	0.7599
								One Way	vBNST	na	F (2, 12) = 13.65	P=0.0008	Tukey	F (DFn, DFd)	0.8106 (2, 12)	0.4675
								One Way	dCA1	na	F (2, 12) = 1.36	P=0.2934	na	F (DFn, DFd)	1.288 (2, 12)	0.3113
								One Way	mCA1	na	F (2, 12) = 2.549	P=0.1195	na	F (DFn, DFd)	1.445 (2, 12)	0.2741
								One Way	vCA1	na	F (2, 12) = 3.639	P=0.0582	na	F (DFn, DFd)	0.2468 (2, 12)	0.7852
								One Way	dCA3	na	F (2, 12) = 2.027	P=0.1744	na	F (DFn, DFd)	1.114 (2, 12)	0.3601
								One Way	mCA3	na	F (2, 12) = 5.676	P=0.0184	Tukey	F (DFn, DFd)	0.4439 (2, 12)	0.6516
								One Way	vCA3	na	F (2, 12) = 4.833	P=0.0289	Tukey	F (DFn, DFd)	2.041 (2, 12)	0.1726
								One Way	dDG	na	F (2, 12) = 17.33	P=0.0003	Tukey	F (DFn, DFd)	0.6598 (2, 12)	0.5347
								One Way	mDG	na	F (2, 12) = 9.941	P=0.0028	Tukey	F (DFn, DFd)	0.3489 (2, 12)	0.7124
								One Way	vDG	na	F (2, 12) = 3.728	P=0.0550	na	F (DFn, DFd)	1.435 (2, 12)	0.2762
								One Way	aCPUl	na	F (2, 12) = 3.111	P=0.0815	na	F (DFn, DFd)	2.309 (2, 12)	0.1418
								One Way	mCPUl	na	F (2, 12) = 0.5914	P=0.5689	na	F (DFn, DFd)	0.9217 (2, 12)	0.4243
								One Way	pCPUl	na	F (2, 12) = 1.037	P=0.3842	na	F (DFn, DFd)	0.91 (2, 12)	0.4286
								One Way	aCPUm	na	F (2, 12) = 8.933	P=0.0042	Tukey	F (DFn, DFd)	1.99 (2, 12)	0.1794
								One Way	mCPUm	na	F (2, 12) = 6.335	P=0.0132	Tukey	F (DFn, DFd)	3.433 (2, 12)	0.0662
								One Way	pCPUm	na	F (2, 12) = 1.331	P=0.3006	na	F (DFn, DFd)	0.4058 (2, 12)	0.6753
								One Way	aDLSl	na	F (2, 12) = 18.28	P=0.0002	Tukey	F (DFn, DFd)	3.581 (2, 12)	0.0603
								One Way	mDLSl	na	F (2, 12) = 8.072	P=0.0060	Tukey	F (DFn, DFd)	3.154 (2, 12)	0.0793
								One Way	pDLSl	na	F (2, 12) = 3.064	P=0.0841	na	F (DFn, DFd)	2.411 (2, 12)	0.1318
								One Way	aDLSm	na	F (2, 12) = 8.155	P=0.0058	Tukey	F (DFn, DFd)	2.427 (2, 12)	0.1302
								One Way	mDLSm	na	F (2, 12) = 3.891	P=0.0498	Tukey	F (DFn, DFd)	1.863 (2, 12)	0.1974
								One Way	pDLSm	na	F (2, 12) = 3.97	P=0.0475	Tukey	F (DFn, DFd)	2.557 (2, 12)	0.1189
								One Way	Habl	na	F (2, 12) = 0.5544	P=0.5885	na	F (DFn, DFd)	1.009 (2, 12)	0.3936
								One Way	Habm	na	F (2, 12) = 2.133	P=0.1612	na	F (DFn, DFd)	1.588 (2, 12)	0.2445
								One Way	DMH	na	F (2, 12) = 3.595	P=0.0598	na	F (DFn, DFd)	1.335 (2, 12)	0.2996
								One Way	LH	na	F (2, 12) = 16.44	P=0.0004	Tukey	F (DFn, DFd)	0.03755 (2, 12)	0.9633
								One Way	MS	na	F (2, 12) = 5.772	P=0.0175	Tukey	F (DFn, DFd)	0.0002284 (2, 12)	0.9998
								One Way	DBN	na	F (2, 12) = 4.539	P=0.0341	Tukey	F (DFn, DFd)	0.1591 (2, 12)	0.8547
								One Way	NAccS	na	F (2, 12) = 8.765	P=0.0045	Tukey	F (DFn, DFd)	0.2935 (2, 12)	0.7509
								One Way	NAccC	na	F (2, 12) = 7.752	P=0.0069	Tukey	F (DFn, DFd)	1.643 (2, 12)	0.234
								One Way	PAGl	na	F (2, 12) = 6.923	P=0.0100	Tukey	F (DFn, DFd)	2.584 (2, 12)	0.1167
								One Way	PAGdl	na	F (2, 12) = 8.586	P=0.0048	Tukey	F (DFn, DFd)	1.997 (2, 12)	0.1783
								One Way	PAGdm	na	F (2, 12) = 9.848	P=0.0029	Tukey	F (DFn, DFd)	1.681 (2, 12)	0.2272
								One Way	CG	na	F (2, 11) = 2.561	P=0.1221	na	F (DFn, DFd)	1.827 (2, 11)	0.2065
								One Way	PL	na	F (2, 11) = 5.326	P=0.0241	Tukey	F (DFn, DFd)	0.08764 (2, 11)	0.9167
								One Way	IL	na	F (2, 11) = 8.858	P=0.0051	Tukey	F (DFn, DFd)	0.5006 (2, 11)	0.6194
								One Way	aPVT	na	F (2, 12) = 4.247	P=0.0403	Tukey	F (DFn, DFd)	2.55 (2, 12)	0.1194
								One Way	mPVT	na	F (2, 12) = 1.307	P=0.3064	na	F (DFn, DFd)	0.6351 (2, 12)	0.5468
								One Way	pPVT	na	F (2, 12) = 0.8467	P=0.4529	na	F (DFn, DFd)	0.1306 (2, 12)	0.8788
								One Way	SUMl	na	F (2, 12) = 5.282	P=0.0226	Tukey	F (DFn, DFd)	1.958 (2, 12)	0.1837
								One Way	SUMm	na	F (2, 12) = 4.632	P=0.0323	Tukey	F (DFn, DFd)	3.92 (2, 12)	0.049
								One Way	CM	na	F (2, 12) = 1.112	P=0.3606	na	F (DFn, DFd)	1.922 (2, 12)	0.1888
								One Way	Re	na	F (2, 12) = 0.7563	P=0.4905	na	F (DFn, DFd)	0.6345 (2, 12)	0.5471
								One Way	PVN	na	F (2, 12) = 6.257	P=0.0138	Tukey	F (DFn, DFd)	2.637 (2, 12)	0.1124
		Fig. S6							ANOVA table		F (DFn, DFd)	P value	Post hoc	F test to compare for variance		P value
		C	8,8	C57BL/6J mice from Jackson labs	Male	8-15 wks	Error bars are mean +/- SEM	Two Way RM	Interaction	0.8335	F (2, 28) = 0.8202	P=0.4506	na	na		na
									Time	21	F (2, 28) = 20.67	P<0.0001
									Treatment	15.05	F (1, 14) = 4.308	P=0.0568
		D	8,8	C57BL/6J mice from Jackson labs	Male	8-15 wks	Error bars are mean +/- SEM	Two Way RM	Interaction	2.463	F (2, 28) = 2.000	P=0.1542	na	na		na
									Time	21.03	F (2, 28) = 17.08	P<0.0001
									Treatment	22.46	F (1, 14) = 8.544	P=0.0111
		E	14,24	C57BL/6J mice from Jackson labs	Male	8-15 wks	Error bars are mean +/- SEM	Two Way RM	Interaction	0.09395	F (2, 72) = 0.1809	P=0.8349	na	na		na
									Time	42.89	F (2, 72) = 82.58	P<0.0001
									Treatment	5.71	F (1, 36) = 6.999	P=0.0120
		F	14,24	C57BL/6J mice from Jackson labs	Male	8-15 wks	Error bars are mean +/- SEM	Two Way RM	Interaction	0.1375	F (2, 72) = 0.2223	P=0.8012	na	na		na
									Time	18.95	F (2, 72) = 30.65	P<0.0001
									Treatment	3.085	F (1, 36) = 2.072	P=0.1587
		G	6,4	C57BL/6J mice from Jackson labs	Male	8-15 wks	Error bars are mean +/- SEM	Unpaired two-tailed t test	na	na	t=5.016, df=8	0.001	na	F, DFn, Dfd	1.516, 3, 5	0.6373
		H	4,6,4	C57BL/6J mice from Jackson labs	Male	8-15 wks	Error bars are mean +/- SEM	One Way	LA	na	F (2, 11) = 17.02	P=0.0004	Tukey	F (DFn, DFd)	1.225 (2, 11)	0.331
								One Way	BLA	na	F (2, 11) = 12.00	P=0.0017	Tukey	F (DFn, DFd)	3.355 (2, 11)	0.0729
								One Way	CeA	na	F (2, 11) = 0.08836	P=0.9161	na	F (DFn, DFd)	0.5866 (2, 11)	0.5727
								One Way	dBNST	na	F (2, 11) = 5.164	P=0.0262	Tukey	F (DFn, DFd)	1.419 (2, 11)	0.283
								One Way	vBNST	na	F (2, 11) = 1.276	P=0.3173	na	F (DFn, DFd)	0.4309 (2, 11)	0.6605
								One Way	dCA1	na	F (2, 11) = 1.118	P=0.3614	na	F (DFn, DFd)	0.3929 (2, 11)	0.6842
								One Way	mCA1	na	F (2, 11) = 1.069	P=0.3766	na	F (DFn, DFd)	1.179 (2, 11)	0.3437
								One Way	vCA1	na	F (2, 11) = 1.056	P=0.3806	na	F (DFn, DFd)	0.2222 (2, 11)	0.8043
								One Way	dCA3	na	F (2, 11) = 0.06735	P=0.9353	na	F (DFn, DFd)	0.7857 (2, 11)	0.4798
								One Way	mCA3	na	F (2, 11) = 0.2284	P=0.7995	na	F (DFn, DFd)	1.493 (2, 11)	0.2669
								One Way	vCA3	na	F (2, 11) = 1.170	P=0.3461	na	F (DFn, DFd)	1.000 (2, 11)	0.399
								One Way	dDG	na	F (2, 11) = 7.653	P=0.0083	Tukey	F (DFn, DFd)	1.662 (2, 11)	0.234
								One Way	mDG	na	F (2, 11) = 5.627	P=0.0207	Tukey	F (DFn, DFd)	1.712 (2, 11)	0.2253
								One Way	vDG	na	F (2, 7) = 3.794	P=0.0765	na	F (DFn, DFd)	0.9973 (2, 7)	0.4158
								One Way	aCPUl	na	F (2, 11) = 2.489	P=0.1283	na	F (DFn, DFd)	1.221 (2, 11)	0.332
								One Way	mCPUl	na	F (2, 11) = 2.214	P=0.1555	na	F (DFn, DFd)	1.999 (2, 11)	0.1817
								One Way	pCPUl	na	F (2, 11) = 15.29	P=0.0007	Tukey	F (DFn, DFd)	0.3337 (2, 11)	0.7233
								One Way	aCPUm	na	F (2, 11) = 0.2468	P=0.7855	na	F (DFn, DFd)	1.417 (2, 11)	0.2834
								One Way	mCPUm	na	F (2, 11) = 0.7400	P=0.4994	na	F (DFn, DFd)	1.184 (2, 11)	0.3421
								One Way	pCPUm	na	F (2, 11) = 1.523	P=0.2607	na	F (DFn, DFd)	0.03133 (2, 11)	0.9692
								One Way	aDLSl	na	F (2, 11) = 16.57	P=0.0005	Tukey	F (DFn, DFd)	9.485 (2, 11)	0.004
								One Way	mDLSl	na	F (2, 11) = 13.83	P=0.0010	Tukey	F (DFn, DFd)	5.683 (2, 11)	0.0202
								One Way	pDLSl	na	F (2, 11) = 0.4133	P=0.6713	na	F (DFn, DFd)	0.2752 (2, 11)	0.7645
								One Way	aDLSm	na	F (2, 11) = 7.075	P=0.0106	Tukey	F (DFn, DFd)	8.355 (2, 11)	0.0062
								One Way	mDLSm	na	F (2, 11) = 1.457	P=0.2746	na	F (DFn, DFd)	0.6054 (2, 11)	0.5631
								One Way	pDLSm	na	F (2, 11) = 0.4398	P=0.6550	na	F (DFn, DFd)	0.3635 (2, 11)	0.7033
								One Way	Habl	na	F (2, 11) = 3.297	P=0.0755	na	F (DFn, DFd)	0.3235 (2, 11)	0.7302
								One Way	Habm	na	F (2, 11) = 1.873	P=0.1995	na	F (DFn, DFd)	1.155 (2, 11)	0.3504
								One Way	DMH	na	F (2, 11) = 2.530	P=0.1248	na	F (DFn, DFd)	0.6541 (2, 11)	0.539
								One Way	LH	na	F (2, 11) = 3.401	P=0.0708	na	F (DFn, DFd)	3.289 (2, 11)	0.0759
								One Way	MS	na	F (2, 11) = 1.987	P=0.1834	na	F (DFn, DFd)	1.251 (2, 11)	0.3239
								One Way	DBN	na	F (2, 11) = 1.264	P=0.3205	na	F (DFn, DFd)	2.829 (2, 11)	0.1021
								One Way	NAccS	na	F (2, 11) = 5.276	P=0.0247	Tukey	F (DFn, DFd)	4.288 (2, 11)	0.042
								One Way	NAccC	na	F (2, 11) = 2.126	P=0.1658	na	F (DFn, DFd)	5.179 (2, 11)	0.026
								One Way	PAGl	na	F (2, 11) = 8.130	P=0.0068	Tukey	F (DFn, DFd)	1.020 (2, 11)	0.3923
								One Way	PAGdl	na	F (2, 11) = 11.45	P=0.0021	Tukey	F (DFn, DFd)	1.403 (2, 11)	0.2866
								One Way	PAGdm	na	F (2, 11) = 11.37	P=0.0021	Tukey	F (DFn, DFd)	1.499 (2, 11)	0.2656
								One Way	CG	na	F (2, 11) = 10.73	P=0.0026	Tukey	F (DFn, DFd)	1.717 (2, 11)	0.2245
								One Way	PL	na	F (2, 11) = 5.942	P=0.0178	Tukey	F (DFn, DFd)	1.485 (2, 11)	0.2686
								One Way	IL	na	F (2, 11) = 0.1663	P=0.8489	na	F (DFn, DFd)	0.09619 (2, 11)	0.909
								One Way	aPVT	na	F (2, 11) = 2.918	P=0.0962	na	F (DFn, DFd)	5.723 (2, 11)	0.0198
								One Way	mPVT	na	F (2, 11) = 0.8168	P=0.4669	na	F (DFn, DFd)	0.3242 (2, 11)	0.7298
								One Way	pPVT	na	F (2, 11) = 0.01359	P=0.9865	na	F (DFn, DFd)	0.2736 (2, 11)	0.7656
								One Way	SUMl	na	F (2, 11) = 8.716	P=0.0054	Tukey	F (DFn, DFd)	1.141 (2, 11)	0.3547
								One Way	SUMm	na	F (2, 11) = 15.19	P=0.0007	Tukey	F (DFn, DFd)	1.234 (2, 11)	0.3284
								One Way	CM	na	F (2, 11) = 0.8719	P=0.4451	na	F (DFn, DFd)	0.4347 (2, 11)	0.6581
								One Way	Re	na	F (2, 11) = 3.222	P=0.0792	na	F (DFn, DFd)	0.6783 (2, 11)	0.5275
								One Way	PVN	na	F (2, 11) = 8.759	P=0.0053	Tukey	F (DFn, DFd)	3.978 (2, 11)	0.0501
		Fig. S7	n	Specifics	Sex	Age	Descriptive stats		ANOVA table	% Total variation	F (DFn, DFd)	P value	Post hoc	F test to compare for variance		P value
		C	4,6,5	C57BL/6J mice from Jackson labs	Male	8-15 wks	Error bars are mean +/- SEM	Two Way RM	Interaction	2.062	F (20, 120) = 3.546	P<0.0001	Bonferroni	na		na
									Fos intensity	89.1	F (10, 120) = 306.5	P<0.0001
									Treatment	1.199	F (2, 12) = 5.893	P=0.0165
		C	4,6,5	C57BL/6J mice from Jackson labs	Male	8-15 wks	Error bars are mean +/- SEM	One Way	dCA3-DLS	na	F (2, 12) = 5.817	P=0.0171	Tukey	F (DFn, DFd)	3.074 (2, 12)	0.0836
		D	4,6,4	C57BL/6J mice from Jackson labs	Male	8-15 wks	Error bars are mean +/- SEM	Two Way RM	Interaction	1.671	F (20, 110) = 4.087	P<0.0001	Bonferroni	na		na
									Fos intensity	90.26	F (10, 110) = 441.4	P<0.0001
									Treatment	0.8809	F (2, 11) = 6.190	P=0.0158
		D	4,6,4	C57BL/6J mice from Jackson labs	Male	8-15 wks	Error bars are mean +/- SEM	One Way	vCA3-DLS	na	F (2, 11) = 7.003	P=0.0109	Tukey	F (DFn, DFd)	1.542 (2, 11)	0.2569
		Fig. S8							ANOVA table		F (DFn, DFd)	P value	Post hoc	F test to compare for variance		P value
		C	8,8	PV-Cre mice from at least 4 litters/group	Male	8-15 wks	Error bars are mean +/- SEM	Two Way RM	Interaction	0.952	F (2, 28) = 0.5537	P=0.5810	na	na		na
									Time	22.74	F (2, 28) = 13.22	P<0.0001
									Treatment	0.002392	F (1, 14) = 0.0006411	P=0.9802
		D	8,8	PV-Cre mice from at least 4 litters/group	Male	8-15 wks	Error bars are mean +/- SEM	Two Way RM	Interaction	2.077	F (2, 28) = 2.446	P=0.1049	na	na		na
									Time	30.11	F (2, 28) = 35.46	P<0.0001
									Treatment	15.25	F (1, 14) = 5.249	P=0.0380
		E	6,6	PV-Cre mice from at least 4 litters/group	Male	8-15 wks	Error bars are mean +/- SEM	Unpaired two-tailed t test	na	na	t=1.864, df=10	0.0919	na	F, DFn, Dfd	2.523, 5, 5	0.3327
		F	8,6	PV-Cre mice from at least 4 litters/group	Male	8-15 wks	Error bars are mean +/- SEM	Two Way RM	Interaction	1.364	F (2, 24) = 1.713	P=0.2017	na	na		na
									Time	42.96	F (2, 24) = 53.97	P<0.0001
									Treatment	4.881	F (1, 12) = 1.518	P=0.2415
		G	8,6	PV-Cre mice from at least 4 litters/group	Male	8-15 wks	Error bars are mean +/- SEM	Two Way RM	Interaction	6.122	F (2, 24) = 2.595	P=0.0954	na	na		na
									Time	16.36	F (2, 24) = 6.938	P=0.0042
									Treatment	2.813	F (1, 12) = 0.7349	P=0.4081
		H	6,5	PV-Cre mice from at least 4 litters/group	Male	8-15 wks	Error bars are mean +/- SEM	Unpaired two-tailed t test	na	na	t=2.355, df=9	0.0429	na	F, DFn, Dfd	5.530, 5, 4	0.1225
		I	4,6,6	PV-Cre mice from at least 4 litters/group	Male	8-15 wks	Error bars are mean +/- SEM	One Way	LA	na	F (2, 13) = 18.90	P=0.0001	Tukey	F (DFn, DFd)	1.268 (2, 13)	0.3139
								One Way	BLA	na	F (2, 13) = 5.807	P=0.0158	Tukey	F (DFn, DFd)	0.1570 (2, 13)	0.8563
								One Way	CeA	na	F (2, 13) = 0.6127	P=0.5568	na	F (DFn, DFd)	0.5373 (2, 13)	0.5967
								One Way	dBNST	na	F (2, 13) = 10.25	P=0.0021	Tukey	F (DFn, DFd)	3.085 (2, 13)	0.0801
								One Way	vBNST	na	F (2, 13) = 25.61	P<0.0001	Tukey	F (DFn, DFd)	0.4863 (2, 13)	0.6257
								One Way	dCA1	na	F (2, 13) = 6.210	P=0.0128	Tukey	F (DFn, DFd)	1.915 (2, 13)	0.1867
								One Way	mCA1	na	F (2, 13) = 8.585	P=0.0042	Tukey	F (DFn, DFd)	0.3147 (2, 13)	0.7354
								One Way	vCA1	na	F (2, 13) = 14.28	P=0.0005	Tukey	F (DFn, DFd)	3.068 (2, 13)	0.081
								One Way	dCA3	na	F (2, 13) = 2.958	P=0.0874	na	F (DFn, DFd)	1.043 (2, 13)	0.3801
								One Way	mCA3	na	F (2, 13) = 2.315	P=0.1381	na	F (DFn, DFd)	1.781 (2, 13)	0.2072
								One Way	vCA3	na	F (2, 13) = 6.295	P=0.0122	Tukey	F (DFn, DFd)	1.648 (2, 13)	0.2301
								One Way	dDG	na	F (2, 13) = 2.364	P=0.1332	na	F (DFn, DFd)	0.2601 (2, 13)	0.7749
								One Way	mDG	na	F (2, 13) = 2.838	P=0.0949	na	F (DFn, DFd)	0.7048 (2, 13)	0.5121
								One Way	vDG	na	F (2, 13) = 4.020	P=0.0437	Tukey	F (DFn, DFd)	2.527 (2, 13)	0.1183
								One Way	aCPUl	na	F (2, 13) = 0.05603	P=0.9457	na	F (DFn, DFd)	0.05603 (2, 13)	0.9457
								One Way	mCPUl	na	F (2, 13) = 0.05603	P=0.9457	na	F (DFn, DFd)	0.05603 (2, 13)	0.9457
								One Way	pCPUl	na	F (2, 13) = 57.64	P<0.0001	Tukey	F (DFn, DFd)	0.03719 (2, 13)	0.9636
								One Way	aCPUm	na	F (2, 13) = 3.961	P=0.0454	Tukey	F (DFn, DFd)	2.130 (2, 13)	0.1584
								One Way	mCPUm	na	F (2, 13) = 2.339	P=0.1356	na	F (DFn, DFd)	1.052 (2, 13)	0.3772
								One Way	pCPUm	na	F (2, 13) = 18.02	P=0.0002	Tukey	F (DFn, DFd)	0.9680 (2, 13)	0.4056
								One Way	aDLSl	na	F (2, 13) = 9.803	P=0.0025	Tukey	F (DFn, DFd)	4.818 (2, 13)	0.0272
								One Way	mDLSl	na	F (2, 13) = 4.396	P=0.0348	Tukey	F (DFn, DFd)	1.478 (2, 13)	0.2641
								One Way	pDLSl	na	F (2, 13) = 1.198	P=0.3332	na	F (DFn, DFd)	0.8461 (2, 13)	0.4514
								One Way	aDLSm	na	F (2, 13) = 2.783	P=0.0986	na	F (DFn, DFd)	2.759 (2, 13)	0.1003
								One Way	mDLSm	na	F (2, 13) = 4.380	P=0.0351	Tukey	F (DFn, DFd)	0.9528 (2, 13)	0.411
								One Way	pDLSm	na	F (2, 13) = 2.310	P=0.1386	na	F (DFn, DFd)	0.2415 (2, 13)	0.7889
								One Way	Habl	na	F (2, 13) = 2.282	P=0.1414	na	F (DFn, DFd)	0.5328 (2, 13)	0.5993
								One Way	Habm	na	F (2, 13) = 1.283	P=0.3102	na	F (DFn, DFd)	0.03757 (2, 13)	0.9632
								One Way	DMH	na	F (2, 13) = 7.454	P=0.0070	Tukey	F (DFn, DFd)	1.830 (2, 13)	0.1993
								One Way	LH	na	F (2, 13) = 5.196	P=0.0220	Tukey	F (DFn, DFd)	0.3558 (2, 13)	0.7073
								One Way	MS	na	F (2, 13) = 0.7368	P=0.4976	na	F (DFn, DFd)	0.2426 (2, 13)	0.7881
								One Way	DBN	na	F (2, 13) = 5.372	P=0.0199	Tukey	F (DFn, DFd)	0.5596 (2, 13)	0.5846
								One Way	NAccS	na	F (2, 13) = 19.07	P=0.0001	Tukey	F (DFn, DFd)	0.1292 (2, 13)	0.88
								One Way	NAccC	na	F (2, 13) = 2.841	P=0.0947	na	F (DFn, DFd)	1.600 (2, 13)	0.2393
								One Way	PAGl	na	F (2, 13) = 21.34	P<0.0001	Tukey	F (DFn, DFd)	0.2058 (2, 13)	0.8166
								One Way	PAGdl	na	F (2, 13) = 15.83	P=0.0003	Tukey	F (DFn, DFd)	1.749 (2, 13)	0.2125
								One Way	PAGdm	na	F (2, 13) = 47.77	P<0.0001	Tukey	F (DFn, DFd)	1.040 (2, 13)	0.381
								One Way	CG	na	F (2, 13) = 2.622	P=0.1105	na	F (DFn, DFd)	0.06771 (2, 13)	0.9349
								One Way	PL	na	F (2, 13) = 13.23	P=0.0007	Tukey	F (DFn, DFd)	0.5282 (2, 13)	0.6018
								One Way	IL	na	F (2, 13) = 17.51	P=0.0002	Tukey	F (DFn, DFd)	0.7759 (2, 13)	0.4805
								One Way	aPVT	na	F (2, 13) = 3.723	P=0.0527	na	F (DFn, DFd)	0.03612 (2, 13)	0.9646
								One Way	mPVT	na	F (2, 13) = 15.40	P=0.0004	Tukey	F (DFn, DFd)	0.1213 (2, 13)	0.8868
								One Way	pPVT	na	F (2, 13) = 1.884	P=0.1913	na	F (DFn, DFd)	0.6138 (2, 13)	0.5563
								One Way	SUMl	na	F (2, 13) = 6.555	P=0.0108	Tukey	F (DFn, DFd)	0.1832 (2, 13)	0.8347
								One Way	SUMm	na	F (2, 13) = 17.22	P=0.0002	Tukey	F (DFn, DFd)	0.4932 (2, 13)	0.6217
								One Way	CM	na	F (2, 13) = 3.420	P=0.0641	na	F (DFn, DFd)	2.207 (2, 13)	0.1495
								One Way	Re	na	F (2, 13) = 0.009020	P=0.9910	na	F (DFn, DFd)	0.07855 (2, 13)	0.9249
								One Way	PVN	na	F (2, 13) = 36.30	P<0.0001	Tukey	F (DFn, DFd)	0.2318 (2, 13)	0.7963
		J	4,6,5	PV-Cre mice from at least 4 litters/group	Male	8-15 wks	Error bars are mean +/- SEM	One Way	LA	na	F (2, 12) = 0.7731	P=0.4833	na	F (DFn, DFd)	0.09834 (2, 12)	0.9071
								One Way	BLA	na	F (2, 12) = 7.263	P=0.0086	Tukey	F (DFn, DFd)	2.516 (2, 12)	0.1223
								One Way	CeA	na	F (2, 12) = 1.004	P=0.3954	na	F (DFn, DFd)	1.936 (2, 12)	0.1868
								One Way	dBNST	na	F (2, 12) = 2.423	P=0.1307	na	F (DFn, DFd)	2.415 (2, 12)	0.1314
								One Way	vBNST	na	F (2, 12) = 16.12	P=0.0004	Tukey	F (DFn, DFd)	0.01675 (2, 12)	0.9834
								One Way	dCA1	na	F (2, 12) = 5.562	P=0.0195	Tukey	F (DFn, DFd)	1.125 (2, 12)	0.3565
								One Way	mCA1	na	F (2, 12) = 8.584	P=0.0048	Tukey	F (DFn, DFd)	2.17 (2, 12)	0.1569
								One Way	vCA1	na	F (2, 12) = 13.77	P=0.0008	Tukey	F (DFn, DFd)	2.801 (2, 12)	0.1004
								One Way	dCA3	na	F (2, 12) = 5.809	P=0.0172	Tukey	F (DFn, DFd)	56.23 (2, 12)	<0.0001
								One Way	mCA3	na	F (2, 12) = 5.958	P=0.0160	Tukey	F (DFn, DFd)	2.509 (2, 12)	0.123
								One Way	vCA3	na	F (2, 12) = 6.235	P=0.0139	Tukey	F (DFn, DFd)	1.945 (2, 12)	0.1855
								One Way	dDG	na	F (2, 12) = 2.311	P=0.1415	na	F (DFn, DFd)	1.018 (2, 12)	0.3906
								One Way	mDG	na	F (2, 12) = 6.079	P=0.0150	Tukey	F (DFn, DFd)	4.953 (2, 12)	0.027
								One Way	vDG	na	F (2, 12) = 1.883	P=0.1944	na	F (DFn, DFd)	2.732 (2, 12)	0.1053
								One Way	aCPUl	na	F (2, 12) = 0.2204	P=0.8054	na	F (DFn, DFd)	1.105 (2, 12)	0.3626
								One Way	mCPUl	na	F (2, 12) = 0.05943	P=0.9426	na	F (DFn, DFd)	0.2561 (2, 12)	0.7782
								One Way	pCPUl	na	F (2, 12) = 2.107	P=0.1644	na	F (DFn, DFd)	0.8686 (2, 12)	0.4443
								One Way	aCPUm	na	F (2, 12) = 15.61	P=0.0005	Tukey	F (DFn, DFd)	2.662 (2, 12)	0.1104
								One Way	mCPUm	na	F (2, 12) = 5.58	P=0.0193	Tukey	F (DFn, DFd)	0.8778 (2, 12)	0.4408
								One Way	pCPUm	na	F (2, 12) = 7.627	P=0.0073	Tukey	F (DFn, DFd)	0.4217 (2, 12)	0.6653
								One Way	aDLSl	na	F (2, 12) = 34.61	P<0.0001	Tukey	F (DFn, DFd)	0.4679 (2, 12)	0.6373
								One Way	mDLSl	na	F (2, 12) = 7.148	P=0.0090	Tukey	F (DFn, DFd)	2.137 (2, 12)	0.1607
								One Way	pDLSl	na	F (2, 12) = 6.273	P=0.0137	Tukey	F (DFn, DFd)	2.552 (2, 12)	0.1193
								One Way	aDLSm	na	F (2, 12) = 6.797	P=0.0106	Tukey	F (DFn, DFd)	2.784 (2, 12)	0.1016
								One Way	mDLSm	na	F (2, 12) = 6.244	P=0.0138	Tukey	F (DFn, DFd)	0.6972 (2, 12)	0.5171
								One Way	pDLSm	na	F (2, 12) = 6.181	P=0.0143	Tukey	F (DFn, DFd)	1.8 (2, 12)	0.2072
								One Way	Habl	na	F (2, 12) = 4.318	P=0.0387	Tukey	F (DFn, DFd)	0.2565 (2, 12)	0.7779
								One Way	Habm	na	F (2, 12) = 0.1342	P=0.8758	na	F (DFn, DFd)	0.9053 (2, 12)	0.4303
								One Way	DMH	na	F (2, 12) = 7.009	P=0.0096	Tukey	F (DFn, DFd)	1.25 (2, 12)	0.3212
								One Way	LH	na	F (2, 12) = 23.75	P<0.0001	Tukey	F (DFn, DFd)	0.02076 (2, 12)	0.9795
								One Way	MS	na	F (2, 12) = 0.6962	P=0.5175	na	F (DFn, DFd)	1.097 (2, 12)	0.3652
								One Way	DBN	na	F (2, 12) = 1.041	P=0.3830	na	F (DFn, DFd)	1.532 (2, 12)	0.2556
								One Way	NAccS	na	F (2, 12) = 4.804	P=0.0293	Tukey	F (DFn, DFd)	1.102 (2, 12)	0.3635
								One Way	NAccC	na	F (2, 12) = 4.391	P=0.0371	Tukey	F (DFn, DFd)	0.1147 (2, 12)	0.8926
								One Way	PAGl	na	F (2, 12) = 46.09	P<0.0001	Tukey	F (DFn, DFd)	0.4424 (2, 12)	0.6525
								One Way	PAGdl	na	F (2, 12) = 9.69	P=0.0031	Tukey	F (DFn, DFd)	0.7542 (2, 12)	0.4914
								One Way	PAGdm	na	F (2, 12) = 8.583	P=0.0049	Tukey	F (DFn, DFd)	1.155 (2, 12)	0.3478
								One Way	CG	na	F (2, 11) = 4.549	P=0.0363	Tukey	F (DFn, DFd)	2.577 (2, 11)	0.1208
								One Way	PL	na	F (2, 11) = 5.471	P=0.0224	Tukey	F (DFn, DFd)	0.8645 (2, 11)	0.448
								One Way	IL	na	F (2, 11) = 9.839	P=0.0035	Tukey	F (DFn, DFd)	0.04462 (2, 11)	0.9565
								One Way	aPVT	na	F (2, 12) = 14.41	P=0.0006	Tukey	F (DFn, DFd)	0.9465 (2, 12)	0.4153
								One Way	mPVT	na	F (2, 12) = 10.52	P=0.0023	Tukey	F (DFn, DFd)	1.343 (2, 12)	0.2977
								One Way	pPVT	na	F (2, 12) = 10.15	P=0.0026	Tukey	F (DFn, DFd)	0.6792 (2, 12)	0.5255
								One Way	SUMl	na	F (2, 12) = 11.38	P=0.0017	Tukey	F (DFn, DFd)	0.5145 (2, 12)	0.6104
								One Way	SUMm	na	F (2, 12) = 6.422	P=0.0127	Tukey	F (DFn, DFd)	0.4337 (2, 12)	0.6579
								One Way	CM	na	F (2, 12) = 2.947	P=0.0910	na	F (DFn, DFd)	2.042 (2, 12)	0.1725
								One Way	Re	na	F (2, 12) = 1.131	P=0.3549	na	F (DFn, DFd)	0.4601 (2, 12)	0.6419
								One Way	PVN	na	F (2, 12) = 48.88	P<0.0001	Tukey	F (DFn, DFd)	0.3926 (2, 12)	0.6836
